# Supplementary material for: Transcriptome Analysis of Synaptoneurosomes Identifies Neuroplasticity Genes Overexpressed in Incipient Alzheimer's Disease
Source: PLoS One. 2009 Mar 19;4(3):e4936. doi: 10.1371/journal.pone.0004936 (PMC2654156; doi:10.1371/journal.pone.0004936)
Supplement: Table S2 — Differentially Expressed Genes in IAD (p<0.01) with fold change, p-values and RefSeq Summary. (0.21 MB XLS) [file pone.0004936.s003.xls]

## Sheet: p<0.01
Affymetrix probesets	Fold Change	Gene identifiers	Gene Name	Gene Symbol	Summary
214596_at	2.31548		cholinergic receptor, muscarinic 3	CHRM3
205358_at	2.2517	2891	glutamate receptor, ionotropic, AMPA 2	GRIA2(GluR2)	[RefSeq Summary:] Glutamate receptors are the predominant excitatory neurotransmitter receptors in the mammalian brain and are activated in a variety of normal neurophysiologic processes. These receptors are heteromeric protein complexes with multiple subunits, each possessing transmembrane regions, and all arranged to form a ligand-gated ion channel. The classification of glutamate receptors is …
209355_s_at	2.05757	8613	phosphatidic acid phosphatase type 2B	PPAP2B	[RefSeq Summary:] The protein encoded by this gene is a member of the phosphatidic acid phosphatase (PAP) family. PAPs convert phosphatidic acid to diacylglycerol, and function in de novo synthesis of glycerolipids as well as in receptor-activated signal transduction mediated by phospholipase D. This protein is a membrane glycoprotein localized at the cell plasma membrane. It has been shown to ac…
201485_s_at	1.99265	5955	reticulocalbin 2, EF-hand calcium binding domain	RCN2	[RefSeq Summary:] Reticulocalbin 2 is a calcium-binding protein located in the lumen of the ER. The protein contains six conserved regions with similarity to a high affinity Ca(+2)-binding motif, the EF-hand. The RCN2 gene maps to the same region as type 4 Bardet-Biedl syndrome (MIM:600374), suggesting a possible causative role for reticulocalbin 2 in the disorder.
218273_s_at	1.96113	54704	protein phosphatase 2C, magnesium-dependent, catalytic subunit	PPM2C
212417_at	1.92617	9522	secretory carrier membrane protein 1	SCAMP1	[RefSeq Summary:] This gene product belongs to the SCAMP family of proteins which are secretory carrier membrane proteins. They function as carriers to the cell surface in post-golgi recycling pathways. Different family members are highly related products of distinct genes, and are usually expressed together. These findings suggest that the SCAMPs may function at the same site during vesicular tr…
204081_at	1.92361	4900	neurogranin (protein kinase C substrate, RC3)	NRGN	[RefSeq Summary:] Neurogranin (NRGN) is the human homolog of the neuron-specific rat RC3/neurogranin gene. This gene encodes a postsynaptic protein kinase substrate that binds calmodulin in the absence of calcium. The NRGN gene contains four exons and three introns. The exons 1 and 2 encode the protein and exons 3 and 4 contain untranslated sequences. It is suggested that the NRGN is a direct tar…
208389_s_at	1.90751	6506	solute carrier family 1 (glial high affinity glutamate transporter), member 2	SLC1A2
207014_at	1.88011	2555	gamma-aminobutyric acid (GABA) A receptor, alpha 2	GABRA2	[RefSeq Summary:] GABA is the major inhibitory neurotransmitter in the mammalian brain where it acts at GABA-A receptors, which are ligand-gated chloride channels. Chloride conductance of these channels can be modulated by agents such as benzodiazepines that bind to the GABA-A receptor. At least 16 distinct subunits of GABA-A receptors have been identified.
206114_at	1.854	2043	EphA4	EPHA4	[RefSeq Summary:] This gene belongs to the ephrin receptor subfamily of the protein-tyrosine kinase family. EPH and EPH-related receptors have been implicated in mediating developmental events, particularly in the nervous system. Receptors in the EPH subfamily typically have a single kinase domain and an extracellular region containing a Cys-rich domain and 2 fibronectin type III repeats. The eph…
205325_at	1.83467	9796	phytanoyl-CoA hydroxylase interacting protein	PHYHIP
208477_at	1.81295	3746	potassium voltage-gated channel, Shaw-related subfamily, member 1	KCNC1	[RefSeq Summary:] The Shaker gene family of Drosophila encodes components of voltage-gated potassium channels and is comprised of four subfamilies. Based on sequence similarity, this gene is similar to one of these subfamilies, namely the Shaw subfamily. The protein encoded by this gene belongs to the delayed rectifier class of channel proteins and is an integral membrane protein that mediates th…
211616_s_at	1.80219		5-hydroxytryptamine (serotonin) receptor 2A	HTR2A
212551_at	1.77721	10486	CAP, adenylate cyclase-associated protein, 2 (yeast)	CAP2	[RefSeq Summary:] This gene was identified by its similarity to the gene for human adenylyl cyclase-associated protein. The function of the protein encoded by this gene is unknown. However, the protein appears to be able to interact with adenylyl cyclase-associated protein and actin.
208850_s_at	1.76087	7070	Thy-1 cell surface antigen	THY1
209485_s_at	1.75143	114876	oxysterol binding protein-like 1A	OSBPL1A	[RefSeq Summary:] This gene encodes a member of the oxysterol-binding protein (OSBP) family, a group of intracellular lipid receptors. Most members contain an N-terminal pleckstrin homology domain and a highly conserved C-terminal OSBP-like sterol-binding domain, although some members contain only the sterol-binding domain. Transcript variants derived from alternative promoter usage and/or altern…
208956_x_at	1.74842	1854	dUTP pyrophosphatase	DUT
213793_s_at	1.74578	9456	homer homolog 1 (Drosophila)	HOMER1
201340_s_at	1.73488	8507	ectodermal-neural cortex (with BTB-like domain)	ENC1	[RefSeq Summary:] DNA damage and/or hyperproliferative signals activate wildtype p53 tumor suppressor protein (TP53; MIM 191170), inducing cell cycle arrest or apoptosis. Mutations that inactivate p53 occur in 50% of all tumors. Polyak et al. (1997) [PubMed 9305847] used serial analysis of gene expression (SAGE) to evaluate cellular mRNA levels in a colorectal cancer cell line transfected with p5…
217717_s_at	1.7334	7529	tyrosine 3-monooxygenase/tryptophan 5-monooxygenase activation protein, beta polypeptide	YWHAB	[RefSeq Summary:] This gene encodes a protein belonging to the 14-3-3 family of proteins, members of which mediate signal transduction by binding to phosphoserine-containing proteins. This highly conserved protein family is found in both plants and mammals. The encoded protein has been shown to interact with RAF1 and CDC25 phosphatases, suggesting that it may play a role in linking mitogenic sign…
209914_s_at	1.72831	9378	neurexin 1	NRXN1	[RefSeq Summary:] Neurexins are a family of proteins that function in the vertebrate nervous system as cell adhesion molecules and receptors. They are encoded by several unlinked genes of which two, NRXN1 and NRXN3, are among the largest known human genes. Three of the genes (NRXN1-3) utilize two alternate promoters and include numerous alternatively spliced exons to generate thousands of distinc…
217077_s_at	1.72033	GABBR2	gamma-aminobutyric acid (GABA) B receptor, 2	GABBR2
212135_s_at	1.71014		ATPase, Ca++ transporting, plasma membrane 4	ATP2B4
209956_s_at	1.70812	816	calcium/calmodulin-dependent protein kinase (CaM kinase) II beta	CAMK2B	[RefSeq Summary:] The product of this gene belongs to the serine/threonine protein kinase family and to the Ca(2+)/calmodulin-dependent protein kinase subfamily. Calcium signaling is crucial for several aspects of plasticity at glutamatergic synapses. In mammalian cells, the enzyme is composed of four different chains: alpha, beta, gamma, and delta. The product of this gene is a beta chain. It is…
221484_at	1.70105	9334	UDP-Gal:betaGlcNAc beta 1,4- galactosyltransferase, polypeptide 5	B4GALT5	[RefSeq Summary:] This gene is one of seven beta-1,4-galactosyltransferase (beta4GalT) genes. They encode type II membrane-bound glycoproteins that appear to have exclusive specificity for the donor substrate UDP-galactose; all transfer galactose in a beta1,4 linkage to similar acceptor sugars: GlcNAc, Glc, and Xyl. Each beta4GalT has a distinct function in the biosynthesis of different glycoconj…
201606_s_at	1.68601	11137	nuclear phosphoprotein similar to S. cerevisiae PWP1	PWP1
210404_x_at	1.68389	816	calcium/calmodulin-dependent protein kinase (CaM kinase) II beta	CAMK2B	[RefSeq Summary:] The product of this gene belongs to the serine/threonine protein kinase family and to the Ca(2+)/calmodulin-dependent protein kinase subfamily. Calcium signaling is crucial for several aspects of plasticity at glutamatergic synapses. In mammalian cells, the enzyme is composed of four different chains: alpha, beta, gamma, and delta. The product of this gene is a beta chain. It is…
216933_x_at	1.68362	324	adenomatosis polyposis coli	APC	[RefSeq Summary:] The metabolic function of the APC gene is not known. Defects in this gene cause familial adenomatous polyposis (FAP), an autosomal dominant pre-malignant disease that usually progresses to malignancy. Disease-associated mutations tend to be clustered in a small region designated the mutation cluster region (MCR) and result in a truncated protein product.
209991_x_at	1.68306	9568	G protein-coupled receptor 51	GPR51
212368_at	1.67599	23036	zinc finger protein 292	ZNF292
210949_s_at	1.66812	8663	eukaryotic translation initiation factor 3, subunit 8, 110kDa	EIF3S8
221217_s_at	1.66226	54715	ataxin 2-binding protein 1	A2BP1	[RefSeq Summary:] Ataxin-2 binding protein 1 has an RNP motif that is highly conserved among RNA-binding proteins. This protein binds to the C-terminus of ataxin-2 and may contribute to the restricted pathology of spinocerebellar ataxia type 2 (SCA2). Ataxin-2 is the gene product of the SCA2 gene which causes familial neurodegenerative diseases. Ataxin-2 binding protein 1 and ataxin-2 are both lo…
204364_s_at	1.66055	65055	hypothetical protein FLJ13110	FLJ13110
201959_s_at	1.63606	23077	protein associated with Myc	PAM	[Proteome Summary:] Serine-rich protein
211679_x_at	1.63092		gamma-aminobutyric acid (GABA) B receptor, 2	GABBR2
211769_x_at	1.62032	10955	tumor differentially expressed 1	TDE1
214352_s_at	1.61449	3845	v-Ki-ras2 Kirsten rat sarcoma 2 viral oncogene homolog	KRAS2	[RefSeq Summary:] This gene, a Kirsten ras oncogene homolog from the mammalian ras gene family, encodes a protein that is a member of the small GTPase superfamily. A single amino acid substitution is responsible for an activating mutation. The transforming protein that results is implicated in various malignancies, including lung adenocarcinoma, mucinous adenoma, ductal carcinoma of the pancreas …
212383_at	1.61292	535	ATPase, H+ transporting, lysosomal V0 subunit a isoform 1	ATP6V0A1	[RefSeq Summary:] This gene encodes a component of vacuolar ATPase (V-ATPase), a multisubunit enzyme that mediates acidification of eukaryotic intracellular organelles. V-ATPase dependent organelle acidification is necessary for such intracellular processes as protein sorting, zymogen activation, and receptor-mediated endocytosis. V-ATPase is comprised of a cytosolic V1 domain and a transmembrane…
211503_s_at	1.60765	51552	RAB14, member RAS oncogene family	RAB14
208662_s_at	1.60631	7267	tetratricopeptide repeat domain 3	TTC3
221473_x_at	1.60562	10955	tumor differentially expressed 1	TDE1
212895_s_at	1.60001	29	active BCR-related gene	ABR	[RefSeq Summary:] This gene encodes a protein that is similar to the protein encoded by the breakpoint cluster region gene located on chromosome 22. The protein encoded by this gene contains a GTPase-activating protein domain, a domain found in members of the Rho family of GTP-binding proteins. Functional studies in mice determined that this protein plays a role in vestibular morphogenesis, sugge…
208003_s_at	1.59595	10725	nuclear factor of activated T-cells 5, tonicity-responsive	NFAT5	[RefSeq Summary:] The product of this gene is a member of the nuclear factors of activated T cells family of transcription factors. Proteins belonging to this family play a central role in inducible gene transcription during the immune response. This protein regulates gene expression induced by osmotic stress in mammalian cells. Unlike monomeric members of this protein family, this protein exists…
204710_s_at	1.58862	26100	DKFZP434J154 protein	DKFZP434J154	[Proteome Summary:] May mediate protein-protein interactions; contains WD domains (WD-40 repeat)
209890_at	1.5864	10098	transmembrane 4 superfamily member 9	TM4SF9	[RefSeq Summary:] The protein encoded by this gene is a member of the transmembrane 4 superfamily, also known as the tetraspanin family. Most of these members are cell-surface proteins that are characterized by the presence of four hydrophobic domains. The proteins mediate signal transduction events that play a role in the regulation of cell development, activation, growth and motility.
203348_s_at	1.5722	2119	ets variant gene 5 (ets-related molecule)	ETV5
215311_at	1.5709		MRNA full length insert cDNA clone EUROIMAGE 21920
211483_x_at	1.55416	816	calcium/calmodulin-dependent protein kinase (CaM kinase) II beta	CAMK2B	[RefSeq Summary:] The product of this gene belongs to the serine/threonine protein kinase family and to the Ca(2+)/calmodulin-dependent protein kinase subfamily. Calcium signaling is crucial for several aspects of plasticity at glutamatergic synapses. In mammalian cells, the enzyme is composed of four different chains: alpha, beta, gamma, and delta. The product of this gene is a beta chain. It is…
218237_s_at	1.55327	81539	solute carrier family 38, member 1	SLC38A1
201282_at	1.54647	4967	oxoglutarate (alpha-ketoglutarate) dehydrogenase (lipoamide)	OGDH	[Proteome Summary:] Alpha-ketoglutarate or 2-oxoglutarate dehydrogenase; helps convert a-ketoglutarate to succinyl coenzyme A in Krebs cycle
212520_s_at	1.54633	6597	SWI/SNF related, matrix associated, actin dependent regulator of chromatin, subfamily a, member 4	SMARCA4	[RefSeq Summary:] The protein encoded by this gene is a member of the SWI/SNF family of proteins and is similar to the brahma protein of Drosophila. Members of this family have helicase and ATPase activities and are thought to regulate transcription of certain genes by altering the chromatin structure around those genes. The encoded protein is part of the large ATP-dependent chromatin remodeling …
214004_s_at	1.54448	54861	SNF-1 related kinase	SNRK
203509_at	1.54147	6653	sortilin-related receptor, L(DLR class) A repeats-containing	SORL1	[RefSeq Summary:] This gene encodes a protein that belongs to the families of vacuolar protein sorting 10 (VPS10) domain-containing receptor proteins, of low density lipoprotein receptor (LDLR) proteins, and of fibronectin type III repeats proteins. In addition to VPS10, LDLR and fibronectin type 3 domains, this protein also includes an epidermal growth factor precursor-like module, a single tran…
213496_at	1.53414	9890	plasticity related gene 1	PRG1
214375_at	1.53408	8496	PTPRF interacting protein, binding protein 1 (liprin beta 1)	PPFIBP1	[RefSeq Summary:] The protein encoded by this gene is a member of the LAR protein-tyrosine phosphatase-interacting protein (liprin) family. Liprins interact with members of LAR family of transmembrane protein tyrosine phosphatases, which are known to be important for axon guidance and mammary gland development. It has been proposed that liprins are multivalent proteins that form complex structure…
204339_s_at	1.5326	5999	regulator of G-protein signalling 4	RGS4	[RefSeq Summary:] Regulator of G protein signaling (RGS) family members are regulatory molecules that act as GTPase activating proteins (GAPs) for G alpha subunits of heterotrimeric G proteins. RGS proteins are able to deactivate G protein subunits of the Gi alpha, Go alpha and Gq alpha subtypes. They drive G proteins into their inactive GDP-bound forms. Regulator of G protein signaling 4 belongs…
201050_at	1.52532	23646	phospholipase D3	PLD3
208661_s_at	1.52419	7267	tetratricopeptide repeat domain 3	TTC3
211928_at	1.52399	1778	dynein, cytoplasmic, heavy polypeptide 1	DNCH1
205109_s_at	1.51867	50649	Rho guanine nucleotide exchange factor (GEF) 4	ARHGEF4	[RefSeq Summary:] Rho GTPases play a fundamental role in numerous cellular processes that are initiated by extracellular stimuli that work through G protein coupled receptors. The encoded protein may form complex with G proteins and stimulate Rho-dependent signals. This protein is similar to rat collybistin protein. Alternative splicing of this gene generates two transcript variants which encode …
204680_s_at	1.51858	9771	guanine nucleotide exchange factor for Rap1	GFR
203381_s_at	1.51615	348	apolipoprotein E	APOE	[RefSeq Summary:] Chylomicron remnants and very low density lipoprotein (VLDL) remnants are rapidly removed from the circulation by receptor-mediated endocytosis in the liver. Apolipoprotein E, a main apoprotein of the chylomicron, binds to a specific receptor on liver cells and peripheral cells. ApoE is essential for the normal catabolism of triglyceride-rich lipoprotein constituents. The APOE g…
209447_at	1.51477	23345	spectrin repeat containing, nuclear envelope 1	SYNE1
215230_x_at	1.51098	8663	eukaryotic translation initiation factor 3, subunit 8, 110kDa	EIF3S8
209254_at	1.50964	23008	KIAA0265 protein	KIAA0265
202909_at	1.49749	9852	EPM2A (laforin) interacting protein 1	EPM2AIP1
212669_at	1.49713	818	calcium/calmodulin-dependent protein kinase (CaM kinase) II gamma	CAMK2G	[RefSeq Summary:] The product of this gene belongs to the Serine/Threonine protein kinase family, and to the Ca(2+)/calmodulin-dependent protein kinase subfamily. Calcium signaling is crucial for several aspects of plasticity at glutamatergic synapses. In mammalian cells the enzyme is composed of four different chains: alpha, beta, gamma, and delta. The product of this gene is a gamma chain. Six …
206050_s_at	1.49661	6050	ribonuclease/angiogenin inhibitor	RNH
208693_s_at	1.49609	2617	glycyl-tRNA synthetase	GARS	[RefSeq Summary:] Aminoacyl-tRNA synthetases are a class of enzymes that charge tRNAs with their cognate amino acids. Glycyl-tRNA synthetase is an (alpha)2 dimer which belongs to the class II family of tRNA synthetases. It has been shown to be a target of autoantibodies in the human autoimmune diseases, polymyositis or dermatomyositis.
203001_s_at	1.49405	11075	stathmin-like 2	STMN2
203069_at	1.48901	9900	synaptic vesicle glycoprotein 2A	SV2A
220948_s_at	1.48894	476	ATPase, Na+/K+ transporting, alpha 1 polypeptide	ATP1A1
214098_at	1.48716	23285	KIAA1107 protein	KIAA1107
212442_s_at	1.48364		LAG1 homolog, ceramide synthase 6 (S. cerevisiae)	LASS6
216963_s_at	1.47844	2596	growth associated protein 43	GAP43	[RefSeq Summary:] The protein encoded by this gene has been termed a 'growth' or 'plasticity' protein because it is expressed at high levels in neuronal growth cones during development and axonal regeneration. This encoded protein is considered a crucial component of an effective regenerative response in the nervous system.
221088_s_at	1.47646	55607	protein phosphatase 1, regulatory (inhibitor) subunit 9A	PPP1R9A	[Proteome Summary:] Highly similar to a region of rat neurabin (Rn.10849); may mediate protein-protein interactions; contains a SAM (sterile alpha motif) domain
200647_x_at	1.46948	8663	eukaryotic translation initiation factor 3, subunit 8, 110kDa	EIF3S8
205508_at	1.46681	6324	sodium channel, voltage-gated, type I, beta	SCN1B	[RefSeq Summary:] Voltage-gated sodium channels are essential for the generation and propagation of action potentials in striated muscle and neuronal tissues. Biochemically, they consist of a large alpha subunit and 1 or 2 smaller beta subunits, such as SCN1B. The alpha subunit alone can exhibit all the functional attributes of a voltage-gated Na+ channel, but requires a beta-1 subunit for normal…
212451_at	1.46561	9728	KIAA0256 gene product	KIAA0256
212240_s_at	1.46507	5295	phosphoinositide-3-kinase, regulatory subunit, polypeptide 1 (p85 alpha)	PIK3R1	[RefSeq Summary:] Phosphatidylinositol 3-kinase phosphorylates the inositol ring of phosphatidylinositol at the 3-prime position. The enzyme comprises a 110 kD catalytic subunit and a regulatory subunit of either 85, 55, or 50 kD. This gene encodes the 85 kD regulatory subunit. Phosphatidylinositol 3-kinase plays an important role in the metabolic actions of insulin, and a mutation in this gene h…
209866_s_at	1.46506	23284	latrophilin 3	LPHN3
203338_at	1.46446	5529	protein phosphatase 2, regulatory subunit B (B56), epsilon isoform	PPP2R5E	[RefSeq Summary:] The product of this gene belongs to the phosphatase 2A regulatory subunit B family. Protein phosphatase 2A is one of the four major Ser/Thr phosphatases, and it is implicated in the negative control of cell growth and division. It consists of a common heteromeric core enzyme, which is composed of a catalytic subunit and a constant regulatory subunit, that associates with a varie…
201935_s_at	1.46244	8672	eukaryotic translation initiation factor 4 gamma, 3	EIF4G3
212468_at	1.46215	9043	sperm associated antigen 9	SPAG9	[RefSeq Summary:] Extracellular signals are transduced into cells through mitogen-activated protein kinases. The structural organization of these kinases into specific signaling domains is facilitated by scaffolding proteins involved in closely tethering different kinases so that successive phosphorylation events can occur. The protein encoded by this gene is a scaffolding protein that brings tog…
202986_at	1.46196	9915	aryl-hydrocarbon receptor nuclear translocator 2	ARNT2	[RefSeq Summary:] The aryl hydrocarbon receptor nuclear translocator (ARNT; MIM 126110) is a member of a novel transcription factor family consisting of a conserved basic helix-loop-helix (bHLH) structural motif contiguous with a PAS domain. Members of this family include PER (see MIM 602260), the aryl hydrocarbon receptor (AHR; MIM 600253), SIM1 (MIM 603128), and HIF1A (MIM 603348).[supplied by …
213587_s_at	1.45984	155066	chromosome 7 open reading frame 32	C7orf32
208685_x_at	1.4583	6046	bromodomain containing 2	BRD2	[RefSeq Summary:] This gene encodes a mitogen-activated kinase which localizes to the nucleus. The gene maps to the major histocompatability complex (MHC) class II region on chromosome 6p21.3 but sequence comparison suggests that the protein is not involved in the immune response. Homology to the Drosophila gene female sterile homeotic suggests that this human gene may be part of a signal transdu…
204630_s_at	1.45712	9527	golgi SNAP receptor complex member 1	GOSR1	[RefSeq Summary:] This gene encodes a trafficking membrane protein which transports proteins among the endoplasmic reticulum and the Golgi and between Golgi compartments. This protein is considered an essential component of the Golgi SNAP receptor (SNARE) complex.
212576_at	1.45615	23295	mahogunin, ring finger 1	MGRN1
207318_s_at	1.44793	8621	cell division cycle 2-like 5 (cholinesterase-related cell division controller)	CDC2L5	[RefSeq Summary:] The protein encoded by this gene is a member of the cyclin-dependent serine/threonine protein kinase family. Members of this family are well known for their essential roles as master switches in cell cycle control. Some of the cell cycle control kinases are able to phosphorylate proteins that are important for cell differentiation and apoptosis, thus provide connections between …
202178_at	1.44684	5590	protein kinase C, zeta	PRKCZ	[RefSeq Summary:] Protein kinase C (PKC) zeta is a member of the PKC family of serine/threonine kinases which are involved in a variety of cellular processes such as proliferation, differentiation and secretion. Unlike the classical PKC isoenzymes which are calcium-dependent, PKC zeta exhibits a constitutive kinase activity which is independent of calcium, and PKC activators, phosphatidylserine a…
209043_at	1.44519	9061	3'-phosphoadenosine 5'-phosphosulfate synthase 1	PAPSS1	[RefSeq Summary:] Three-prime-phosphoadenosine 5-prime-phosphosulfate (PAPS) is the sulfate donor cosubstrate for all sulfotransferase (SULT) enzymes (Xu et al., 2000 [PubMed 10679223]). SULTs catalyze the sulfate conjugation of many endogenous and exogenous compounds, including drugs and other xenobiotics. In humans, PAPS is synthesized from adenosine 5-prime triphosphate (ATP) and inorganic sul…
203618_at	1.44376	23017	Fas apoptotic inhibitory molecule 2	FAIM2
823_at	1.43734	6376	chemokine (C-X3-C motif) ligand 1	CX3CL1
209840_s_at	1.43721	54674	leucine rich repeat neuronal 3	LRRN3
205590_at	1.43611	10125	RAS guanyl releasing protein 1 (calcium and DAG-regulated)	RASGRP1	[RefSeq Summary:] RAS guanyl nucleotide-releasing protein (RASGRP) is a member of a family of genes characterized by the presence of a Ras superfamily guanine nucleotide exchange factor (GEF) domain. The corresponding rat gene rbc7, which lacks a 5-prime exon, represents a 5-prime and 3-prime truncated version of a larger normal rat transcript that encodes a predicted 90-kD protein. This shorter …
212085_at	1.42959	293	solute carrier family 25 (mitochondrial carrier; adenine nucleotide translocator), member 6	SLC25A6
209197_at	1.42857	23208	synaptotagmin XI	SYT11
213948_x_at	1.42774	57863	nectin-like protein 1	NECL1
203687_at	1.42679	6376	chemokine (C-X3-C motif) ligand 1	CX3CL1
205293_x_at	1.42579	10458	BAI1-associated protein 2	BAIAP2	[RefSeq Summary:] The protein encoded by this gene has been identified as a brain-specific angiogenesis inhibitor (BAI1)-binding protein. This interaction at the cytoplasmic membrane is crucial to the function of this protein, which may be involved in neuronal growth-cone guidance. This protein functions as an insulin receptor tyrosine kinase substrate and suggests a role for insulin in the centr…
201039_s_at	1.42475	5886	RAD23 homolog A (S. cerevisiae)	RAD23A	[RefSeq Summary:] The protein encoded by this gene is one of two human homologs of Saccharomyces cerevisiae Rad23, a protein involved in nucleotide excision repair (NER). This protein was shown to interact with, and elevate the nucleotide excision activity of 3-methyladenine-DNA glycosylase (MPG), which suggested a role in DNA damage recognition in base excision repair. This protein contains an N…
203849_s_at	1.42207	547	kinesin family member 1A	KIF1A	[RefSeq Summary:] The protein encoded by this gene is a member of the kinesin family. This protein is highly similar to mouse heavy chain kinesin member 1A protein which is an anterograde motor protein that transports membranous organelles along axonal microtubules. It is thought that this protein may play a critical role in the development of axonal neuropathies resulting from impaired axonal tr…
204359_at	1.42094	23768	fibronectin leucine rich transmembrane protein 2	FLRT2	[RefSeq Summary:] FLRT1, FLRT2 and FLRT3 are members of the fibronectin leucine rich transmembrane protein (FLRT) family. They may function in cell adhesion and/or receptor signalling. Their protein structures resemble small leucine-rich proteoglycans found in the extracellular matrix. FLRT2 shares 44% amino acid sequence identity with FLRT3 and 41% identity with FLRT1. FLRT2 is expressed in panc…
217759_at	1.41712	54765	tripartite motif-containing 44	TRIM44	[RefSeq Summary:] This gene encodes a member of the tripartite motif (TRIM) family. The TRIM motif includes three zinc-binding domains, namely a RING, a B-box type 1 and a B-box type 2, and a coiled-coil region.
207135_at	1.41548	3356	5-hydroxytryptamine (serotonin) receptor 2A	HTR2A
221538_s_at	1.41403	84202	hypothetical protein DKFZp564A176	DKFZp564A176
218318_s_at	1.40894	51701	nemo-like kinase	NLK
205709_s_at	1.4068	1040	CDP-diacylglycerol synthase (phosphatidate cytidylyltransferase) 1	CDS1	[RefSeq Summary:] Breakdown products of phosphoinositides are ubiquitous second messengers that function downstream of many G protein-coupled receptors and tyrosine kinases regulating cell growth, calcium metabolism, and protein kinase C activity. This gene encodes an enzyme which regulates the amount of phosphatidylinositol available for signaling by catalyzing the conversion of phosphatidic aci…
202452_at	1.40603	10444	chromosome 9 open reading frame 60	C9orf60	[Proteome Summary:] Weakly similarity to C. elegans zyg-11
214948_s_at	1.40022		TATA element modulatory factor 1	TMF1
208308_s_at	1.39935	2821	glucose phosphate isomerase	GPI	[RefSeq Summary:] This gene belongs to the GPI family whose members encode multifunctional phosphoglucose isomerase proteins involved in energy pathways. The protein encoded by this gene is a dimeric enzyme that catalyzes the reversible isomerization of glucose-6-phosphate and fructose-6-phosphate. The protein functions in different capacities inside and outside the cell. In the cytoplasm, the ge…
211058_x_at	1.39913	10376	tubulin, alpha, ubiquitous	K-ALPHA-1
201164_s_at	1.39909	9698	pumilio homolog 1 (Drosophila)	PUM1
214730_s_at	1.39893	2734	golgi apparatus protein 1	GLG1
201090_x_at	1.39834	10376	tubulin, alpha, ubiquitous	K-ALPHA-1
208684_at	1.39494	1314	coatomer protein complex, subunit alpha	COPA	[RefSeq Summary:] In eukaryotic cells, protein transport between the endoplasmic reticulum and Golgi compartments is mediated in part by non-clathrin-coated vesicular coat proteins (COPs). Seven coat proteins have been identified, and they represent subunits of a complex known as coatomer. The subunits are designated alpha-COP, beta-COP, beta-prime-COP, gamma-COP, delta-COP, epsilon-COP, and zeta…
220331_at	1.39484	10858	cytochrome P450, family 46, subfamily A, polypeptide 1	CYP46A1	[RefSeq Summary:] This gene encodes a member of the cytochrome P450 superfamily of enzymes. The cytochrome P450 proteins are monooxygenases which catalyze many reactions involved in drug metabolism and synthesis of cholesterol, steroids and other lipids. This endoplasmic reticulum protein is expressed in the brain, where it converts cholesterol to 24S-hydroxycholesterol. While cholesterol cannot …
201536_at	1.38961	1845	dual specificity phosphatase 3 (vaccinia virus phosphatase VH1-related)	DUSP3	[RefSeq Summary:] The protein encoded by this gene is a member of the dual specificity protein phosphatase subfamily. These phosphatases inactivate their target kinases by dephosphorylating both the phosphoserine/threonine and phosphotyrosine residues. They negatively regulate members of the mitogen-activated protein (MAP) kinase superfamily (MAPK/ERK, SAPK/JNK, p38), which are associated with ce…
215267_s_at	1.38519	6543	solute carrier family 8 (sodium-calcium exchanger), member 2	SLC8A2
214911_s_at	1.38518	6046	bromodomain containing 2	BRD2	[RefSeq Summary:] This gene encodes a mitogen-activated kinase which localizes to the nucleus. The gene maps to the major histocompatability complex (MHC) class II region on chromosome 6p21.3 but sequence comparison suggests that the protein is not involved in the immune response. Homology to the Drosophila gene female sterile homeotic suggests that this human gene may be part of a signal transdu…
219557_s_at	1.38483	56675	nuclear receptor interacting protein 3	NRIP3
212050_at	1.38426	147179	WIRE protein	WIRE	[RefSeq Summary:] This gene encodes a WASP interacting protein (WIP)-related protein. It has been shown that this protein has a role in the WASP-mediated organization of the actin cytoskeleton and that this protein is a potential link between the activated platelet-derived growth factor receptor and the actin polymerization machinery.
212559_at	1.38295	5575	protein kinase, cAMP-dependent, regulatory, type I, beta	PRKAR1B
213045_at	1.37842	23031	KIAA0561 protein	KIAA0561
208723_at	1.37766	8237	ubiquitin specific protease 11	USP11	[RefSeq Summary:] Protein ubiquitination controls many intracellular processes, including cell cycle progression, transcriptional activation, and signal transduction. It is a dynamic process involving enzymes that add (ubiquitin conjugating enzymes) and those that remove (deubiquitinating enzymes) ubiquitin. The latter are cysteine proteases that specifically cleave ubiquitin from ubiquitin-conju…
212979_s_at	1.375	9747	KIAA0738 gene product	KIAA0738
214736_s_at	1.37469	118	adducin 1 (alpha)	ADD1	[RefSeq Summary:] Adducins are a family of cytoskeleton proteins encoded by three genes (alpha, beta, gamma). Adducin is a heterodimeric protein that consists of related subunits, which are produced from distinct genes but share a similar structure. Alpha- and beta-adducin include a protease-resistant N-terminal region and a protease-sensitive, hydrophilic C-terminal region. Alpha- and gamma-addu…
203318_s_at	1.37383	7707	zinc finger protein 148 (pHZ-52)	ZNF148	[Proteome Summary:] Kruppel zinc-finger protein 148; regulates gene transcription of the T-cell receptor, beta enolase and gastrin genes
213478_at	1.3719	23254	KIAA1026 protein	KIAA1026
218242_s_at	1.36855	51111	CGI-85 protein	CGI-85	[RefSeq Summary:] This gene encodes a protein that contains a SET domain. SET domains appear to be protein-protein interaction domains that mediate interactions with a family of proteins that display similarity with dual-specificity phosphatases (dsPTPases). The function of this gene has not been determined. Two alternatively spliced transcript variants have been found for this gene.
212152_x_at	1.3676	8289	SWI/SNF related, matrix associated, actin dependent regulator of chromatin, subfamily f, member 1	SMARCF1	[RefSeq Summary:] The protein encoded by this gene is a member of the SWI/SNF family of proteins, whose members have helicase and ATPase activities and are thought to regulate transcription of certain genes by altering the chromatin structure around those genes. The encoded protein is part of the large ATP-dependent chromatin remodeling complex SNF/SWI, which is required for transcriptional activ…
200613_at	1.3644	1173	adaptor-related protein complex 2, mu 1 subunit	AP2M1	[RefSeq Summary:] This gene encodes a subunit of the heterotetrameric coat assembly protein complex 2 (AP2), which belongs to the adaptor complexes medium subunits family. The encoded protein is required for the activity of a vacuolar ATPase, which is responsible for proton pumping occurring in the acidification of endosomes and lysosomes. The encoded protein may also play an important role in re…
212032_s_at	1.36434	53635	prostate tumor overexpressed gene 1	PTOV1
206562_s_at	1.36432	1452	casein kinase 1, alpha 1	CSNK1A1	[Proteome Summary:] Casein kinase 1 alpha; serine/threonine protein kinase, has broad specificity
202255_s_at	1.36259	26037	signal-induced proliferation-associated 1 like 1	SIPA1L1
202801_at	1.36129	5566	protein kinase, cAMP-dependent, catalytic, alpha	PRKACA
206678_at	1.35943	2554	gamma-aminobutyric acid (GABA) A receptor, alpha 1	GABRA1	[RefSeq Summary:] GABA is the major inhibitory neurotransmitter in the mammalian brain where it acts at GABA-A receptors, which are ligand-gated chloride channels. Chloride conductance of these channels can be modulated by agents such as benzodiazepines that bind to the GABA-A receptor. At least 16 distinct subunits of GABA-A receptors have been identified.
214771_x_at	1.35662	23164	myosin phosphatase-Rho interacting protein	M-RIP
213676_at	1.35543		chromosome 6 open reading frame 137	C6orf137
221272_s_at	1.35488	81563	chromosome 1 open reading frame 21	C1orf21
201198_s_at	1.35471	5707	proteasome (prosome, macropain) 26S subunit, non-ATPase, 1	PSMD1	[RefSeq Summary:] The 26S proteasome is a multicatalytic proteinase complex with a highly ordered structure composed of 2 complexes, a 20S core and a 19S regulator. The 20S core is composed of 4 rings of 28 non-identical subunits; 2 rings are composed of 7 alpha subunits and 2 rings are composed of 7 beta subunits. The 19S regulator is composed of a base, which contains 6 ATPase subunits and 2 no…
208906_at	1.35189	26580	Bernardinelli-Seip congenital lipodystrophy 2 (seipin)	BSCL2
204287_at	1.35095	9145	synaptogyrin 1	SYNGR1	[RefSeq Summary:] This gene encodes an integral membrane protein associated with presynaptic vesicles in neuronal cells. The exact function of this protein is unclear, but studies of a similar murine protein suggest that it functions in synaptic plasticity without being required for synaptic transmission. The gene product belongs to the synaptogyrin gene family. Three alternatively spliced varian…
215116_s_at	1.34442	1759	dynamin 1	DNM1
209204_at	1.34405	8543	LIM domain only 4	LMO4	[RefSeq Summary:] LIM domain only 4 is a cysteine-rich, two LIM domain-containing protein that may play a role as a transcriptional regulator or possibly an oncogene. Its mRNA is characterized by a GC-rich 5' region and by multiple ATTT motifs in the 3' region. A variant transcript missing a portion of the 5' region has been identified but cannot be confirmed because of the GC-rich nature of the …
210273_at	1.34129	5099	BH-protocadherin (brain-heart)	PCDH7	[RefSeq Summary:] This gene belongs to the protocadherin gene family, a subfamily of the cadherin superfamily. The gene encodes a protein with an extracellular domain containing 7 cadherin repeats. The gene product is an integral membrane protein that is thought to function in cell-cell recognition and adhesion. Alternative splicing yields isoforms with unique cytoplasmic tails.
214464_at	1.33952	8476	CDC42 binding protein kinase alpha (DMPK-like)	CDC42BPA	[RefSeq Summary:] The protein encoded by this gene is a member of the Serine/Threonine protein kinase family. This kinase contains multiple functional domains. Its kinase domain is highly similar to that of the myotonic dystrophy protein kinase (DMPK). This kinase also contains a Rac interactive binding (CRIB) domain, and has been shown to bind CDC42. It may function as a CDC42 downstream effecto…
212699_at	1.33932	192683	secretory carrier membrane protein 5	SCAMP5
217729_s_at	1.33535	166	amino-terminal enhancer of split	AES	[RefSeq Summary:] The protein encoded by this gene is similar in sequence to the amino terminus of Drosophila enhancer of split groucho, a protein involved in neurogenesis during embryonic development. The encoded protein, which belongs to the groucho/TLE family of proteins, can function as a homooligomer or as a heteroologimer with other family members to dominantly repress the expression of oth…
213531_s_at	1.33504	22930	RAB3 GTPase-ACTIVATING PROTEIN	RAB3GAP
201454_s_at	1.33325	9520	aminopeptidase puromycin sensitive	NPEPPS	[RefSeq Summary:] This gene encodes the puromycin-sensitive aminopeptidase, a zinc metallopeptidase which hydrolyzes amino acids from the N-terminus of its substrate. The protein has been localized to both the cytoplasm and to cellular membranes. This enzyme degrades enkaphalins in the brain, and studies in mouse suggest that it is involved in proteolytic events regulating the cell cycle.
220462_at	1.33302	80034	TGF-beta induced apotosis protein 2	TAIP-2
202985_s_at	1.33258	9529	BCL2-associated athanogene 5	BAG5	[RefSeq Summary:] The protein encoded by this gene is a member of the BAG1-related protein family. BAG1 is an anti-apoptotic protein that functions through interactions with a variety of cell apoptosis and growth related proteins including BCL-2, Raf-protein kinase, steroid hormone receptors, growth factor receptors and members of the heat shock protein 70 kDa family. This protein contains a BAG …
219035_s_at	1.33137	80196	ring finger protein 34	RNF34	[RefSeq Summary:] The protein encoded by this gene contains a RINF finger, a motif known to be involved in protein-protein and protein-DNA interactions. This protein interacts with DNAJA3/hTid-1, which is a DnaJ protein reported to function as a modulator of apoptosis. Overexpression of this gene in Hela cells was shown to confer the resistance to TNF-alpha induced apoptosis, suggesting an anti-a…
211257_x_at	1.32402	27332	NP220 nuclear protein	NP220	[RefSeq Summary:] The protein encoded by this gene is a nucleoplasmic protein. It binds cytidine-rich sequences in double-stranded DNA. This protein has three types of domains: MH1, MH2 (repeated three times) and MH3. It is associated with packaging, transferring, or processing transcripts.
201844_s_at	1.3216	23429	RING1 and YY1 binding protein	RYBP
207853_s_at	1.31839	6620	synuclein, beta	SNCB	[RefSeq Summary:] Beta-synuclein is highly homologous to alpha-synuclein. These proteins are abundantly expressed in the brain and putatively inhibit phospholipase D2 selectively. SCNB, which may play a role in neuronal plasticity, is abundant in neurofibrillary lesions of Alzheimer's patients. SCNB has been shown to be highly expressed in the substantia nigra of the brain, a region of neuronal d…
208320_at	1.31539	9478	calcium binding protein 1 (calbrain)	CABP1	[RefSeq Summary:] The product of this gene belongs to a subfamily of calcium binding proteins, which share similarity to calmodulin. Calcium binding proteins are an important component of calcium mediated cellular signal transduction. Expression of this gene was only detected in retina and brain. Study of the mouse homolog demonstrated that groups of cells expressing this protein are located in t…
212750_at	1.31402	26051	protein phosphatase 1, regulatory (inhibitor) subunit 16B	PPP1R16B	[RefSeq Summary:] The protein encoded by this gene is membrane-associated and contains five ankyrin repeats, a protein phosphatase-1-interacting domain, and a carboxy-terminal CAAX box domain. Synthesis of the encoded protein is inhibited by transforming growth factor beta-1. The protein may bind to the membrane through its CAAX box domain and may act as a signaling molecule through interaction w…
209582_s_at	1.31127	4345	antigen identified by monoclonal antibody MRC OX-2	MOX2	[RefSeq Summary:] The protein encoded by this gene is a type-1 membrane glycoprotein, which contains two immunoglobulin domains, and thus belongs to the immunoglobulin superfamily. Studies of the related genes in mouse and rat suggest that this gene may regulate myeloid cell activity and delivers an inhibitory signal for the macrophage lineage in diverse tissues.
59697_at	1.30961		RAB15, member RAS onocogene family	RAB15, member RAS onocogene family
212794_s_at	1.30658	23325	KIAA1033 protein	KIAA1033
204687_at	1.30347	25849	DKFZP564O0823 protein	DKFZP564O0823	[Proteome Summary:] Highly similar to rat Castration Induced Prostatic Apoptosis Related protein-1
218142_s_at	1.30261	51185	protein x 0001	LOC51185
221815_at	1.3023		abhydrolase domain containing 2	ABHD2
204718_at	1.30156	2051	EphB6	EPHB6	[RefSeq Summary:] Ephrin receptors and their ligands, the ephrins, mediate numerous developmental processes, particularly in the nervous system. Based on their structures and sequence relationships, ephrins are divided into the ephrin-A (EFNA) class, which are anchored to the membrane by a glycosylphosphatidylinositol linkage, and the ephrin-B (EFNB) class, which are transmembrane proteins. The E…
212279_at	1.30092	27346	hypothetical protein MAC30	MAC30
213178_s_at	1.30076	23162	mitogen-activated protein kinase 8 interacting protein 3	MAPK8IP3	[RefSeq Summary:] The protein encoded by this gene shares similarity with the product of Drosophila syd gene, required for the functional interaction of kinesin I with axonal cargo. Studies of the similar gene in mouse suggested that this protein may interact with, and regulate the activity of numerous protein kinases of the JNK signaling pathway, and thus function as a scaffold protein in neuron…
222020_s_at	1.29806	50863	neurotrimin	HNT	[RefSeq Summary:] This gene encodes a member of the IgLON (LAMP, OBCAM, Ntm) family of immunoglobulin (Ig) domain-containing glycosylphosphatidylinositol (GPI)-anchored cell adhesion molecules. The encoded protein may promote neurite outgrowth and adhesion via a homophilic mechanism. An alternative splice variant has been described but its full length sequence has not been determined. This gene i…
212057_at	1.29772	23199	KIAA0182 protein	KIAA0182
203907_s_at	1.29723	9922	KIAA0763 gene product	KIAA0763
219225_at	1.29639	79605	piggyBac transposable element derived 5	PGBD5	[RefSeq Summary:] The piggyBac family of proteins, found in diverse animals, are transposases related to the transposase of the canonical piggyBac transposon from the moth, Trichoplusia ni. This family also includes genes in several genomes, including human, that appear to have been derived from the piggyBac transposons. This gene belongs to the subfamily of piggyBac transposable element derived …
213362_at	1.29553		protein tyrosine phosphatase, receptor type, D	PTPRD
201251_at	1.29525	5315	pyruvate kinase, muscle	PKM2	[RefSeq Summary:] The protein encoded by this gene is a pyruvate kinase that catalyzes the production of phosphoenolpyruvate from pyruvate and ATP. This protein has been shown to interact with thyroid hormone, and thus may mediate cellular metabolic effects induced by thyroid hormones. This protein has been found to bind Opa protein, a bacterial outer membrane protein involved in gonococcal adher…
209750_at	1.29378	9975	nuclear receptor subfamily 1, group D, member 2	NR1D2
204465_s_at	1.29097	9118	internexin neuronal intermediate filament protein, alpha	INA	[Proteome Summary:] Alpha-internexin; may act as a neuron-specific type-IV intermediate filament protein; strongly similar to rat NF-66
209579_s_at	1.2903	8930	methyl-CpG binding domain protein 4	MBD4	[RefSeq Summary:] DNA methylation is the major modification of eukaryotic genomes and plays an essential role in mammalian development. Human proteins MECP2, MBD1, MBD2, MBD3, and MBD4 comprise a family of nuclear proteins related by the presence in each of a methyl-CpG binding domain (MBD). Each of these proteins, with the exception of MBD3, is capable of binding specifically to methylated DNA. …
41577_at	1.28763	26051	protein phosphatase 1, regulatory (inhibitor) subunit 16B	PPP1R16B	[RefSeq Summary:] The protein encoded by this gene is membrane-associated and contains five ankyrin repeats, a protein phosphatase-1-interacting domain, and a carboxy-terminal CAAX box domain. Synthesis of the encoded protein is inhibited by transforming growth factor beta-1. The protein may bind to the membrane through its CAAX box domain and may act as a signaling molecule through interaction w…
201918_at	1.28672	55186	hypothetical protein FLJ10618	FLJ10618
208321_s_at	1.28645	9478	calcium binding protein 1 (calbrain)	CABP1	[RefSeq Summary:] The product of this gene belongs to a subfamily of calcium binding proteins, which share similarity to calmodulin. Calcium binding proteins are an important component of calcium mediated cellular signal transduction. Expression of this gene was only detected in retina and brain. Study of the mouse homolog demonstrated that groups of cells expressing this protein are located in t…
212616_at	1.28603	80205	hypothetical protein FLJ12178	FLJ12178
209983_s_at	1.28526	9379	neurexin 2	NRXN2	[RefSeq Summary:] Neurexins are a family of proteins that function in the vertebrate nervous system as cell adhesion molecules and receptors. They are encoded by several unlinked genes of which two, NRXN1 and NRXN3, are among the largest known human genes. Three of the genes (NRXN1-3) utilize two alternate promoters and include numerous alternatively spliced exons to generate thousands of distinc…
200919_at	1.28482	1912	polyhomeotic-like 2 (Drosophila)	PHC2	[RefSeq Summary:] In Drosophila melanogaster, the 'Polycomb' group (PcG) of genes are part of a cellular memory system that is responsible for the stable inheritance of gene activity. PcG proteins form a large multimeric, chromatin-associated protein complex. The protein encoded by this gene has homology to the Drosophila PcG protein 'polyhomeotic' (Ph) and is known to heterodimerize with EDR1 an…
211727_s_at	1.27446	1353	COX11 homolog, cytochrome c oxidase assembly protein (yeast)	COX11	[RefSeq Summary:] Cytochrome c oxidase (COX), the terminal component of the mitochondrial respiratory chain, catalyzes the electron transfer from reduced cytochrome c to oxygen. This component is a heteromeric complex consisting of 3 catalytic subunits encoded by mitochondrial genes and multiple structural subunits encoded by nuclear genes. The mitochondrially-encoded subunits function in electro…
201896_s_at	1.27418	84722	differential display and activated by p53	DDA3	[RefSeq Summary:] This gene encodes a proline-rich protein. Studies of the related mouse gene suggest that this gene is a p53 regulated gene and may participate in p53-mediated growth suppression.
207556_s_at	1.27335	8525	diacylglycerol kinase, zeta 104kDa	DGKZ
36499_at	1.27079	1952	cadherin, EGF LAG seven-pass G-type receptor 2 (flamingo homolog, Drosophila)	CELSR2	[RefSeq Summary:] The protein encoded by this gene is a member of the flamingo subfamily, part of the cadherin superfamily. The flamingo subfamily consists of nonclassic-type cadherins; a subpopulation that does not interact with catenins. The flamingo cadherins are located at the plasma membrane and have nine cadherin domains, seven epidermal growth factor-like repeats and two laminin A G-type r…
200831_s_at	1.26904	6319	stearoyl-CoA desaturase (delta-9-desaturase)	SCD
209897_s_at	1.26793	9353	slit homolog 2 (Drosophila)	SLIT2
205151_s_at	1.26698	9865	KIAA0644 gene product	KIAA0644
216456_at	1.26453		MRNA; cDNA DKFZp761L0812 (from clone DKFZp761L0812); partial cds
202682_s_at	1.26404	7375	ubiquitin specific protease 4 (proto-oncogene)	USP4
205852_at	1.25951	8941	cyclin-dependent kinase 5, regulatory subunit 2 (p39)	CDK5R2	[RefSeq Summary:] The protein encoded by this gene is a neuron-specific activator of CDK5 kinase. It associates with CDK5 to form an active kinase. This protein and neuron-specific CDK5 activator CDK5R1/p39NCK5A both share limited similarity to cyclins, thus may define a distinct family of cyclin-dependent kinase activating proteins.
204308_s_at	1.25464	9895	KIAA0329	KIAA0329
202218_s_at	1.25251	9415	fatty acid desaturase 2	FADS2	[RefSeq Summary:] The protein encoded by this gene is a member of the fatty acid desaturase (FADS) gene family. Desaturase enzymes regulate unsaturation of fatty acids through the introduction of double bonds between defined carbons of the fatty acyl chain. FADS family members are considered fusion products composed of an N-terminal cytochrome b5-like domain and a C-terminal multiple membrane-spa…
201270_x_at	1.25133	23386	KIAA1068 protein	KIAA1068
218720_x_at	1.24994	26470	type I transmembrane receptor (seizure-related protein)	PSK-1	[Proteome Summary:] Highly similar to murine Sez6; may be an adhesion protein; contains five sushi (SCR) domains, and an extracellular CUB domain
201066_at	1.24956	1537	cytochrome c-1	CYC1
212046_x_at	1.24919	5595	mitogen-activated protein kinase 3	MAPK3
209003_at	1.24865	8402	solute carrier family 25 (mitochondrial carrier; oxoglutarate carrier), member 11	SLC25A11
218220_at	1.24657	60314	chromosome 12 open reading frame 10	C12orf10
212239_at	1.2452		phosphoinositide-3-kinase, regulatory subunit 1 (p85 alpha)	PIK3R1
212197_x_at	1.2443	23164	myosin phosphatase-Rho interacting protein	M-RIP
204288_s_at	1.24304	8470	Arg/Abl-interacting protein ArgBP2	ARGBP2	[RefSeq Summary:] Arg and c-Abl represent the mammalian members of the Abelson family of non-receptor protein-tyrosine kinases. They interact with the Arg/Abl binding proteins via the SH3 domains present in the carboxy end of the latter group of proteins. The subcellular localization of Arg/Abl-interacting protein 2 encoded by this gene in epithelial and cardiac muscle cells, suggests that it fun…
210271_at	1.24032	4761	neurogenic differentiation 2	NEUROD2
202972_s_at	1.23963	10144	family with sequence similarity 13, member A1	FAM13A1
208927_at	1.23954	8405	speckle-type POZ protein	SPOP
200000_s_at	1.23926	10594	PRP8 pre-mRNA processing factor 8 homolog (yeast)	PRPF8	[RefSeq Summary:] Pre-mRNA splicing occurs in 2 sequential transesterification steps. The protein encoded by this gene is a component of both U2- and U12-dependent spliceosomes, and found to be essential for the catalytic step II in pre-mRNA splicing process. It contains several WD repeats, which function in protein-protein interactions. This protein has a sequence similarity to yeast Prp8 protei…
203906_at	1.2383	9922	KIAA0763 gene product	KIAA0763
221481_x_at	1.23829	3184	heterogeneous nuclear ribonucleoprotein D (AU-rich element RNA binding protein 1, 37kDa)	HNRPD	[RefSeq Summary:] This gene belongs to the subfamily of ubiquitously expressed heterogeneous nuclear ribonucleoproteins (hnRNPs). The hnRNPs are RNA binding proteins and they complex with heterogeneous nuclear RNA (hnRNA). These proteins are associated with pre-mRNAs in the nucleus and appear to influence pre-mRNA processing and other aspects of mRNA metabolism and transport. While all of the hnR…
200822_x_at	1.23412	7167	triosephosphate isomerase 1	TPI1
209013_x_at	1.23362	7204	triple functional domain (PTPRF interacting)	TRIO
209127_s_at	1.23203	9733	squamous cell carcinoma antigen recognised by T cells 3	SART3	[RefSeq Summary:] The protein encoded by this gene is an RNA-binding nuclear protein that is a tumor-rejection antigen. This antigen possesses tumor epitopes capable of inducing HLA-A24-restricted and tumor-specific cytotoxic T lymphocytes in cancer patients and may be useful for specific immunotherapy. This gene product is found to be an important cellular factor for HIV-1 gene expression and vi…
204640_s_at	1.22989	8405	speckle-type POZ protein	SPOP
206949_s_at	1.22944	23623	RUN and SH3 domain containing 1	RUSC1	[Proteome Summary:] Putative adapter protein; contains a Src homology 3 domain and a leucine zipper motif
212473_s_at	1.22936		microtubule associated monoxygenase, calponin and LIM domain containing 2	MICAL2
214383_x_at	1.22154	116138	kelch domain containing 3	KLHDC3	[RefSeq Summary:] The protein encoded by this gene contains six repeated kelch motifs that are structurally similar to recombination activating gene 2 (RAG2), a protein involved in the activation of the V(D)J recombination. This gene is found to express specifically in testis. Its expression in pachytene spermatocytes is localized to cytoplasma and meiotic chromatin, which suggests that this gene…
201500_s_at	1.22139	6992	protein phosphatase 1, regulatory (inhibitor) subunit 11	PPP1R11	[RefSeq Summary:] This gene encodes a specific inhibitor of protein phosphatase-1 (PP1) with a differential sensitivity toward the metal-independent and metal-dependent forms of PP1. The gene is located within the major histocompatibility complex class I region on chromosome 6. Alternative splicing results in two transcript variants encoding different isoforms. Other alternatively spliced transcr…
218604_at	1.22106	23592	integral inner nuclear membrane protein	MAN1
206051_at	1.21935	1996	ELAV (embryonic lethal, abnormal vision, Drosophila)-like 4 (Hu antigen D)	ELAVL4
209352_s_at	1.2193	23309	SIN3 homolog B, transcriptional regulator (yeast)	SIN3B
48030_i_at	1.21742	10826	chromosome 5 open reading frame 4	C5orf4
205277_at	1.21651	7799	PR domain containing 2, with ZNF domain	PRDM2	[RefSeq Summary:] This tumor suppressor gene is a member of a nuclear histone/protein methyltransferase superfamily. It encodes a zinc finger protein that can bind to retinoblastoma protein, estrogen receptor, and the TPA-responsive element (MTE) of the heme-oxygenase-1 gene. Although the functions of this protein have not been fully characterized, it may (1) play a role in transcriptional regula…
209781_s_at	1.21424	10656	KH domain containing, RNA binding, signal transduction associated 3	KHDRBS3
206215_at	1.21403	4978	opioid binding protein/cell adhesion molecule-like	OPCML	[RefSeq Summary:] This gene encodes a member of the IgLON subfamily in the immunoglobulin protein superfamily. The encoded protein is localized in the plasma membrane and may have an accessory role in opioid receptor function. This gene has an ortholog in rat and bovine. The opioid binding-cell adhesion molecule encoded by the rat gene binds opioid alkaloids in the presence of acidic lipids, exhi…
214852_x_at	1.21324	23230	chorea acanthocytosis	CHAC	[RefSeq Summary:] The protein encoded by this gene may control steps in the cycling of proteins through the trans-Golgi network to endosomes, lysosomes and the plasma membrane. Mutations in this gene cause the autosomal recessive disorder, chorea-acanthocytosis. Two alternatively spliced transcript variants have been identified.
203162_s_at	1.21245	10300	katanin p80 (WD repeat containing) subunit B 1	KATNB1	[RefSeq Summary:] Microtubules, polymers of alpha and beta tubulin subunits, form the mitotic spindle of a dividing cell and help to organize membranous organelles during interphase. Katanin is a heterodimer that consists of a 60 kDa ATPase (p60 subunit A 1) and an 80 kDa accessory protein (p80 subunit B 1). The p60 subunit acts to sever and disassemble microtubules, while the p80 subunit targets…
212571_at	1.21223	57680	helicase with SNF2 domain 1	HELSNF1
49077_at	1.21173	51400	protein phosphatase methylesterase-1	PME-1	[Proteome Summary:] Protein phosphatase methylesterase-1; demethylates and inactivates protein phosphatase 2A catalytic subunit
209628_at	1.20095	55916	nuclear transport factor 2-like export factor 2	NXT2
200714_x_at	1.19802	10956	amplified in osteosarcoma	OS-9
220964_s_at	1.19748	81876	RAB1B, member RAS oncogene family	RAB1B
46323_at	1.19682	124583	Ca2+-dependent endoplasmic reticulum nucleoside diphosphatase	SHAPY
204808_s_at	1.19634	10329	transmembrane protein 5	TMEM5
217976_s_at	1.19236	51143	dynein, cytoplasmic, light intermediate polypeptide 1	DNCLI1
203619_s_at	1.18867	23017	Fas apoptotic inhibitory molecule 2	FAIM2
213271_s_at	1.18536	23033	KIAA1117	KIAA1117
201046_s_at	1.18189	5886	RAD23 homolog A (S. cerevisiae)	RAD23A	[RefSeq Summary:] The protein encoded by this gene is one of two human homologs of Saccharomyces cerevisiae Rad23, a protein involved in nucleotide excision repair (NER). This protein was shown to interact with, and elevate the nucleotide excision activity of 3-methyladenine-DNA glycosylase (MPG), which suggested a role in DNA damage recognition in base excision repair. This protein contains an N…
219170_at	1.18068	79187	fibronectin type 3 and SPRY (spla, ryanodine) domain containing (with coiled-coil motif) 1	FSD1
209137_s_at	1.18003	9100	ubiquitin specific protease 10	USP10
221488_s_at	1.17279	51596	chromosome 6 open reading frame 82	C6orf82
214270_s_at	1.17261	22924	microtubule-associated protein, RP/EB family, member 3	MAPRE3	[RefSeq Summary:] The protein encoded by this gene is a member of the RP/EB family of genes. The protein localizes to the cytoplasmic microtubule network and binds APCL, a homolog of the adenomatous polyposis coli tumor suppressor gene.
221063_x_at	1.1726	63891	ring finger protein 123	RNF123	[RefSeq Summary:] The protein encoded by this gene contains a RING finger, a motif present in a variety of functionally distinct proteins and known to be involved in protein-protein and protein-DNA interactions.
203600_s_at	1.1718	8603	chromosome 4 open reading frame 8	C4orf8
212427_at	1.17141	23392	KIAA0368 protein	KIAA0368
201264_at	1.17012	11316	coatomer protein complex, subunit epsilon	COPE	[RefSeq Summary:] The product of this gene is an epsilon subunit of coatomer protein complex. Coatomer is a cytosolic protein complex that binds to dilysine motifs and reversibly associates with Golgi non-clathrin-coated vesicles. It is required for budding from Golgi membranes, and is essential for the retrograde Golgi-to-ER transport of dilysine-tagged proteins. Coatomer complex consists of at …
200721_s_at	1.16983	10121	ARP1 actin-related protein 1 homolog A, centractin alpha (yeast)	ACTR1A	[RefSeq Summary:] This gene encodes a 42.6 kD subunit of dynactin, a macromolecular complex consisting of 10-11 subunits ranging in size from 22 to 150 kD. Dynactin binds to both microtubules and cytoplasmic dynein. It is involved in a diverse array of cellular functions, including ER-to-Golgi transport, the centripetal movement of lysosomes and endosomes, spindle formation, chromosome movement, …
212906_at	1.16817		GRAM domain containing 1B	GRAMD1B
201000_at	1.16802	16	alanyl-tRNA synthetase	AARS	[RefSeq Summary:] The human alanyl-tRNA synthetase (AARS) belongs to a family of tRNA synthases, of the class II enzymes. Class II tRNA synthases evolved early in evolution and are highly conserved. This is reflected by the fact that 498 of the 968-residue polypeptide human AARS shares 41% identity witht the E.coli protein. tRNA synthases are the enzymes that interpret the RNA code and attach spe…
201748_s_at	1.16766	6294	scaffold attachment factor B	SAFB	[RefSeq Summary:] This gene encodes a DNA-binding protein that has high specificity for scaffold or matrix attachment region DNA elements (S/MAR DNA). This protein is thought to be involved in attaching the base of chromatin loops to the nuclear matrix but there is conflicting evidence as to whether this protein is a component of chromatin or a nuclear matrix protein. Scaffold attachment factors …
218387_s_at	1.16675	25796	6-phosphogluconolactonase	PGLS
44120_at	1.16154	90956	aarF domain containing kinase 2	ADCK2
218209_s_at	1.16133	55197	hypothetical protein FLJ10656	P15RS
206965_at	1.16108	11278	Kruppel-like factor 12	KLF12	[RefSeq Summary:] Activator protein-2 alpha (AP-2 alpha) is a developmentally-regulated transcription factor and important regulator of gene expression during vertebrate development and carcinogenesis. The protein encoded by this gene is a member of the Kruppel-like zinc finger protein family and can repress expression of the AP-2 alpha gene by binding to a specific site in the AP-2 alpha gene pr…
205423_at	1.16065	162	adaptor-related protein complex 1, beta 1 subunit	AP1B1	[RefSeq Summary:] Adaptor protein complex 1 is found at the cytoplasmic face of coated vesicles located at the Golgi complex, where it mediates both the recruitment of clathrin to the membrane and the recognition of sorting signals within the cytosolic tails of transmembrane receptors. This complex is a heterotetramer composed of two large, one medium, and one small adaptin subunit. The protein e…
204679_at	1.16042	3775	potassium channel, subfamily K, member 1	KCNK1	[RefSeq Summary:] This gene encodes one of the members of the superfamily of potassium channel proteins containing two pore-forming P domains. The product of this gene has not been shown to be a functional channel, however, it may require other non-pore-forming proteins for activity.
217846_at	1.15559	5859	glutaminyl-tRNA synthetase	QARS	[RefSeq Summary:] Aminoacyl-tRNA synthetases catalyze the aminoacylation of tRNA by their cognate amino acid. Because of their central role in linking amino acids with nucleotide triplets contained in tRNAs, aminoacyl-tRNA synthetases are thought to be among the first proteins that appeared in evolution. In metazoans, 9 aminoacyl-tRNA synthetases specific for glutamine (gln), glutamic acid (glu),…
212992_at	1.15402	113146	chromosome 14 open reading frame 78	C14orf78
207859_s_at	1.15317	1142	cholinergic receptor, nicotinic, beta polypeptide 3	CHRNB3
209017_s_at	1.15277	9361	protease, serine, 15	PRSS15	[RefSeq Summary:] This gene encodes a mitochondrial matrix protein in the Lon family of ATP-dependent proteases. A similar E. coli protein regulates gene expression by targeting specific regulatory proteins for degradation. This protein binds a specific sequence in the light and heavy chain promoters of the mitochondrial genome which are involved in regulation of DNA replication and transcription.
202417_at	1.15138	9817	kelch-like ECH-associated protein 1	KEAP1	[RefSeq Summary:] This gene encodes a protein containing KELCH-1 like domains, as well as a BTB/POZ domain. Kelch-like ECH-associated protein 1 interacts with NF-E2-related factor 2 in a redox-sensitive manner and the dissociation of the proteins in the cytoplasm is followed by transportation of NF-E2-related factor 2 to the nucleus. This interaction results in the expression of the catalytic sub…
201875_s_at	1.15025	79620	hypothetical protein FLJ21047	FLJ21047
201640_x_at	1.14981	1209	cleft lip and palate associated transmembrane protein 1	CLPTM1
210276_s_at	1.14926	11078	Tara-like protein	HRIHFB2122	[RefSeq Summary:] This gene was isolated using a selection system for genes encoding nuclear-targeted proteins. The gene product contains a pleckstrin homology (PH) domain and a coiled-coil region. PH domains occurs in a wide range of proteins involved in intracellular signaling. The domain family represents multiple functions and PH domains have been found to possess inserted domains and to be i…
210137_s_at	1.14907	1635	dCMP deaminase	DCTD	[RefSeq Summary:] Deoxycytidylate deaminase (DCTD; EC 3.5.4.12) catalyzes the deamination of dCMP to dUMP, thus providing the nucleotide substrate for thymidylate synthase (MIM 188350). DCTD is allosterically activated by dCTP and inhibited by dTTP.[supplied by OMIM]
216903_s_at	1.14781	10367	calcium binding atopy-related autoantigen 1	CBARA1
209226_s_at	1.14689	3842	karyopherin (importin) beta 2	KPNB2	[RefSeq Summary:] This gene encodes the beta subunit of the karyopherin receptor complex which interacts with nuclear localization signals to target nuclear proteins to the nucleus. The karyopherin receptor complex is a heterodimer of an alpha subunit which recognizes the nuclear localization signal and a beta subunit which docks the complex at nucleoporins. Alternate splicing of this gene result…
221838_at	1.14653	84861	hypothetical protein FLJ14360	FLJ14360
210962_s_at	1.14615	10142	A kinase (PRKA) anchor protein (yotiao) 9	AKAP9	[RefSeq Summary:] The A-kinase anchor proteins (AKAPs) are a group of structurally diverse proteins which have the common function of binding to the regulatory subunit of protein kinase A (PKA) and confining the holoenzyme to discrete locations within the cell. This gene encodes a member of the AKAP family. Alternate splicing of this gene results in many isoforms that localize to the centrosome a…
220717_at	1.1438	80070	a disintegrin-like and metalloprotease (reprolysin type) with thrombospondin type 1 motif, 20	ADAMTS20
221823_at	1.14174	90355	hypothetical gene supported by AF038182; BC009203	LOC90355
40472_at	1.14133		Chromosome 1 open reading frame 95	C1orf95
209036_s_at	1.13918	4191	malate dehydrogenase 2, NAD (mitochondrial)	MDH2	[RefSeq Summary:] Malate dehydrogenase catalyzes the reversible oxidation of malate to oxaloacetate, utilizing the NAD/NADH cofactor system in the citric acid cycle. The protein encoded by this gene is localized to the mitochondria and may play pivotal roles in the malate-aspartate shuttle that operates in the metabolic coordination between cytosol and mitochondria.
221771_s_at	1.13862	54737	M-phase phosphoprotein, mpp8	HSMPP8
201813_s_at	1.13463	9779	TBC1 domain family, member 5	TBC1D5
41657_at	1.13257	6794	serine/threonine kinase 11 (Peutz-Jeghers syndrome)	STK11
635_s_at	1.13115	5526	protein phosphatase 2, regulatory subunit B (B56), beta isoform	PPP2R5B	[RefSeq Summary:] The product of this gene belongs to the phosphatase 2A regulatory subunit B family. Protein phosphatase 2A is one of the four major Ser/Thr phosphatases, and it is implicated in the negative control of cell growth and division. It consists of a common heteromeric core enzyme, which is composed of a catalytic subunit and a constant regulatory subunit, that associates with a varie…
48659_at	1.13065	60672	hypothetical protein FLJ12438	FLJ12438
200921_s_at	1.13014	694	B-cell translocation gene 1, anti-proliferative	BTG1	[RefSeq Summary:] The BTG1 gene locus has been shown to be involved in a t(8;12)(q24;q22) chromosomal translocation in a case of B-cell chronic lymphocytic leukemia. It is a member of a family of antiproliferative genes. BTG1 expression is maximal in the G0/G1 phases of the cell cycle and downregulated when cells progressed through G1. It negatively regulates cell proliferation.
209432_s_at	1.12994	10488	cAMP responsive element binding protein 3	CREB3	[RefSeq Summary:] This gene encodes a transcription factor that is a member of the leucine zipper family of DNA binding proteins. This protein binds to the cAMP-responsive element, an octameric palindrome. The protein interacts with host cell factor C1, which also associates with the herpes simplex virus (HSV) protein VP16 that induces transcription of HSV immediate-early genes. This protein and …
214239_x_at	1.12949	7703	ring finger protein 110	RNF110	[RefSeq Summary:] The protein encoded by this gene contains a RING finger motif and is similar to the polycomb group (PcG) gene products. PcG gene products form complexes via protein-protein interaction and maintain the transcription repression of genes involved in embryogenesis, cell cycles, and tumorigenesis. This protein was shown to act as a negative regulator of transcription and has tumor s…
32259_at	1.12899	2145	enhancer of zeste homolog 1 (Drosophila)	EZH1
215497_s_at	1.1288	23038	WD and tetratricopeptide repeats 1	WDTC1
221507_at	1.1285	30000	transportin 2 (importin 3, karyopherin beta 2b)	TNPO2	[Proteome Summary:] Transportin 2, a homolog of transportin (karyopherin beta, importin beta); binds to nucleoporins and mediates the import of proteins to the nucleus
213893_x_at	1.12763	5383	postmeiotic segregation increased 2-like 5	PMS2L5
218141_at	1.12223	63893	likely ortholog of mouse ubiquitin-conjugating enzyme E2-230K	E2-230K
213925_at	1.11868	C1orf95	Chromosome 1 open reading frame 95
212193_s_at	1.11839	23367	likely ortholog of mouse la related protein	LARP
215786_at	1.11776
45828_at	1.11706	55101	hypothetical protein FLJ10241	FLJ10241
209088_s_at	1.11343	29855	ubinuclein 1	UBN1	[Proteome Summary:] Ubinuclein 1; interacts with the basic domains of transcription factors EB1 and c-Jun and competes with their binding to the AP1 consensus site
202415_s_at	1.11161	23640	hsp70-interacting protein	HSPBP1	[Proteome Summary:] Binds HSP70 and HSC70 (HSPA8), inhibiting chaperone activity by preventing ATP binding
218601_at	1.10483	55665	up-regulated gene 4	URG4
210252_s_at	1.10416	8567	MAP-kinase activating death domain	MADD	[RefSeq Summary:] Tumor necrosis factor alpha (TNF-alpha) is a signaling molecule that interacts with one of two receptors on cells targeted for apoptosis. The apoptotic signal is transduced inside these cells by cytoplasmic adaptor proteins. The protein encoded by this gene is a death domain-containing adaptor protein that interacts with the death domain of TNF-alpha receptor 1 to activate mitog…
37384_at	1.08913	9647	protein phosphatase 1F (PP2C domain containing)	PPM1F	[RefSeq Summary:] The protein encoded by this gene is a member of the PP2C family of Ser/Thr protein phosphatases. PP2C family members are known to be negative regulators of cell stress response pathways. This phosphatase can interact with Rho guanine nucleotide exchange factors (PIX), and thus block the effects of p21-activated kinase 1 (PAK), a protein kinase mediating biological effects downst…
215767_at	1.08399
202361_at	1.08209	9632	SEC24 related gene family, member C (S. cerevisiae)	SEC24C	[RefSeq Summary:] The protein encoded by this gene is a member of the SEC24 subfamily of the SEC23/SEC24 family, which is involved in vesicle trafficking. The encoded protein has similarity to yeast Sec24p component of COPII. COPII is the coat protein complex responsible for vesicle budding from the ER. The product of this gene may play a role in shaping the vesicle, as well as in cargo selection…
202529_at	1.07778	5635	phosphoribosyl pyrophosphate synthetase-associated protein 1	PRPSAP1
221218_s_at	1.07548	27010	thiamin pyrophosphokinase 1	TPK1	[RefSeq Summary:] Thiamine pyrophosphokinase (TPK; EC 2.7.6.2) is a cellular enzyme involved in the regulation of thiamine metabolism. TPK catalyzes the conversion of thiamine, a form of vitamin B1, to thiamine pyrophosphate (TDP, or TPP). TDP is an active cofactor for enzymes involved in glycolysis and energy production, including transketolase, pyruvate dehydrogenase, and alpha-ketoglutarate de…
220116_at	1.06869	3781	potassium intermediate/small conductance calcium-activated channel, subfamily N, member 2	KCNN2	[RefSeq Summary:] Action potentials in vertebrate neurons are followed by an afterhyperpolarization (AHP) that may persist for several seconds and may have profound consequences for the firing pattern of the neuron. Each component of the AHP is kinetically distinct and is mediated by different calcium-activated potassium channels. The protein encoded by this gene is activated before membrane hype…
219346_at	1.06114	79414	hypothetical protein MGC2656	MGC2656
208837_at	1.05416	23423	integral type I protein	P24B
220752_at	-1.07116	51145	erythrocyte transmembrane protein	LOC51145
217364_x_at	-1.07134
217299_s_at	-1.0715	4683	Nijmegen breakage syndrome 1 (nibrin)	NBS1	[RefSeq Summary:] Mutations in this gene are associated with Nijmegen breakage syndrome, an autosomal recessive chromosomal instability syndrome characterized by microcephaly, growth retardation, immunodeficiency, and cancer predisposition. The encoded protein is a member of the MRE11/RAD50 double-strand break repair complex which consists of 5 proteins. This gene product is thought to be involve…
219703_at	-1.08178	55329	meiosis-specific nuclear structural protein 1	MNS1	[Proteome Summary:] Highly similar to murine Mns1; may be a meiosis-specific skeletal protein
203041_s_at	-1.08326	3920	lysosomal-associated membrane protein 2	LAMP2	[RefSeq Summary:] The protein encoded by this gene is a member of a family of membrane glycoproteins. This glycoprotein provides selectins with carbohydrate ligands. It may play a role in tumor cell metastasis. It may also function in the protection, maintenance, and adhesion of the lysosome. Alternative splicing of the gene produces two known products of unknown function.
214613_at	-1.08358	2827	G protein-coupled receptor 3	GPR3
218193_s_at	-1.08612	51026	CGI-141 protein	CGI-141
207302_at	-1.08888	6445	sarcoglycan, gamma (35kDa dystrophin-associated glycoprotein)	SGCG	[RefSeq Summary:] Gamma-sarcoglycan is one of several sarcolemmal transmembrane glycoproteins that interact with dystrophin, probably to provide a link between the membrane associated cytoskeleton and the extracellular matrix. Defects in the protein can lead to early onset autosomal recessive muscular dystrophy, in particular limb-girdle muscular dystrophy, type 2C (LGMD2C).
204061_at	-1.0903	5613	protein kinase, X-linked	PRKX
202722_s_at	-1.09117	2673	glutamine-fructose-6-phosphate transaminase 1	GFPT1	[RefSeq Summary:] Glutamine-fructose-6-phosphate transaminase 1 is the first and rate-limiting enzyme of the hexosamine pathway. GFAT controls the flux of glucose into the hexosamine pathway and catalyzes the formation of glucosamine 6-phosphate.
65585_at	-1.09167	85002	hypothetical protein MGC16279	MGC16279
210070_s_at	-1.09241	1375	carnitine palmitoyltransferase 1B (muscle)	CPT1B	[RefSeq Summary:] The protein encoded by this gene, a member of the carnitine/choline acetyltransferase family, is the rate-controlling enzyme of the long-chain fatty acid beta-oxidation pathway in muscle mitochondria. This enzyme is required for the net transport of long-chain fatty acyl-CoAs from the cytoplasm into the mitochondria. At least four transcript variants encoding two different isofo…
211506_s_at	-1.0938	3576	interleukin 8	IL8	[RefSeq Summary:] The protein encoded by this gene is a member of the CXC chemokine family. This chemokine is one of the major mediators of the inflammatory response. This chemokine is secreted by several cell types. It functions as a chemoattractant, and is also a potent angiogenic factor. This gene is believed to play a role in the pathogenesis of bronchiolitis, a common respiratory tract disea…
209221_s_at	-1.09395	9885	oxysterol binding protein-like 2	OSBPL2	[RefSeq Summary:] This gene encodes a member of the oxysterol-binding protein (OSBP) family, a group of intracellular lipid receptors. Most members contain an N-terminal pleckstrin homology domain and a highly conserved C-terminal OSBP-like sterol-binding domain, although some members contain only the sterol-binding domain. This encoded protein contains only the sterol-binding domain. In vitro st…
204493_at	-1.09624	637	BH3 interacting domain death agonist	BID	[RefSeq Summary:] This gene encodes a death agonist that heterodimerizes with either agonist BAX or antagonist BCL2. The encoded protein is a member of the BCL-2 family of cell death regulators. It is a mediator of mitochondrial damage induced by caspase-8 (CASP8); CASP8 cleaves this encoded protein, and the COOH-terminal part translocates to mitochondria where it triggers cytochrome c release. M…
208982_at	-1.09724	5175	platelet/endothelial cell adhesion molecule (CD31 antigen)	PECAM1
210007_s_at	-1.09976	2820	glycerol-3-phosphate dehydrogenase 2 (mitochondrial)	GPD2
221546_at	-1.10013	8559	PRP18 pre-mRNA processing factor 18 homolog (yeast)	PRPF18	[RefSeq Summary:] Pre-mRNA splicing occurs in 2 sequential transesterification steps. The protein encoded by this gene is found to be essential for the catalytic step II in pre-mRNA splicing process. It is found in the spliceosome, and contains seven WD repeats, which function in protein-protein interactions. This protein has a sequence similarity to the yeast splicing factor Prp18.
202987_at	-1.10067	10758	chromosome 6 open reading frame 4	C6orf4	[RefSeq Summary:] This gene encodes a protein involved in regulating responses to cytokines by members of the Rel/NF-kappaB transcription factor family. These factors play a central role in innate immunity in response to pathogens, inflammatory signals and stress. This gene product interacts with TRAF proteins (tumor necrosis factor receptor-associated factors) and either I-kappaB kinase or MAP k…
221997_s_at	-1.10584
217792_at	-1.10632	27131	sorting nexin 5	SNX5	[RefSeq Summary:] This gene encodes a member of the sorting nexin family. Members of this family contain a phox (PX) domain, which is a phosphoinositide binding domain, and are involved in intracellular trafficking. This protein binds to fanconi anemia complementation group A protein, but its function is unknown. This gene results in two transcript variants encoding the same protein.
210367_s_at	-1.10691	9536	prostaglandin E synthase	PTGES	[RefSeq Summary:] The protein encoded by this gene is a glutathione-dependent prostaglandin E synthase. The expression of this gene has been shown to be induced by proinflammatory cytokine interleukin 1 beta (IL1B). Its expression can also be induced by tumor suppressor protein TP53, and may be involved in TP53 induced apoptosis. Knockout studies in mice suggest that this gene may contribute to t…
202847_at	-1.1073	5106	phosphoenolpyruvate carboxykinase 2 (mitochondrial)	PCK2	[RefSeq Summary:] Phosphoenolpyruvate carboxykinase (PCK; EC 4.1.1.32) is a key enzyme in gluconeogenesis. The activity is about equally distributed between cytosol and mitochondria in human liver. In contrast, PCK is essentially a cytosolic enzyme in rat liver. See also PCK1 (MIM 261680), the human cytosolic PCK enzyme.[supplied by OMIM]
202995_s_at	-1.10846	2192	fibulin 1	FBLN1	[RefSeq Summary:] Fibulin 1 is a secreted glycoprotein that becomes incorporated into a fibrillar extracellular matrix. Calcium-binding is apparently required to mediate its binding to laminin and nidogen. It mediates platelet adhesion via binding fibrinogen. Four splice variants which differ in the 3' end have been identified. Each variant encodes a different isoform, but no functional distincti…
201016_at	-1.10953	1964	eukaryotic translation initiation factor 1A	EIF1A	[RefSeq Summary:] This gene encodes an essential eukaryotic translation initiation factor. The protein is required for the binding of the 43S complex (a 40S subunit, eIF2/GTP/Met-tRNAi and eIF3) to the 5' end of capped RNA.
215331_at	-1.10974	22989	KIAA1000 protein	KIAA1000
213591_at	-1.1107	501	aldehyde dehydrogenase 7 family, member A1	ALDH7A1	[RefSeq Summary:] Antiquitin is a member of subfamily 7 in the aldehyde dehydrogenase gene family. These enzymes are thought to play a major role in the detoxification of aldehydes generated by alcohol metabolism and lipid peroxidation. This particular member has homology to a previously described protein from the green garden pea, the 26g pea turgor protein. Four human antiquitin-like sequences,…
218610_s_at	-1.11099	55313	hypothetical protein FLJ11151	FLJ11151
213900_at	-1.11232	9413	chromosome 9 open reading frame 61	C9orf61	[Proteome Summary:] Putative protein encoded by a gene within the Friedreich ataxia region
212558_at	-1.11279	10252	sprouty homolog 1, antagonist of FGF signaling (Drosophila)	SPRY1
214116_at	-1.11542	686	biotinidase	BTD	[RefSeq Summary:] Biotinidase functions to recycle biotin in the body by cleaving biocytin (biotin-epsilon-lysine), a normal product of carboxylase degradation, resulting in regeneration of free biotin. Biotinidase has also been shown to have biotinyl-transferase activity. Defects in the biotinidase gene cause multiple carboxylase deficiency
202430_s_at	-1.11605	5359	phospholipid scramblase 1	PLSCR1
60474_at	-1.11617	55612	chromosome 20 open reading frame 42	C20orf42	[Proteome Summary:] Highly similar to a region of MIG2
205288_at	-1.11694	8556	CDC14 cell division cycle 14 homolog A (S. cerevisiae)	CDC14A	[RefSeq Summary:] The protein encoded by this gene is a member of the dual specificity protein tyrosine phosphatase family. This protein is highly similar to Saccharomyces cerevisiae Cdc14, a protein tyrosine phosphatase involved in the exit of cell mitosis and initiation of DNA replication, which suggests the role in cell cycle control. This protein has been shown to interact with and dephosphor…
203808_at	-1.11795	208	v-akt murine thymoma viral oncogene homolog 2	AKT2	[RefSeq Summary:] AKT2 is a putative oncogene encoding a protein belonging to a subfamily of serine/threonine kinases containing SH2-like (Src homology 2-like) domains. Furthermore, AKT2 was shown to be amplified and overexpressed in 2 of 8 ovarian carcinoma cell lines and 2 of 15 primary ovarian tumors. Overexpression of AKT2 contributes to the malignant phenotype of a subset of human ductal pan…
212975_at	-1.11796	22898	KIAA0870 protein	KIAA0870
203428_s_at	-1.11894	25842	ASF1 anti-silencing function 1 homolog A (S. cerevisiae)	ASF1A	[Proteome Summary:] Highly similar to a region of S. cerevisiae Asf1p
205571_at	-1.12045	51601	lipoyltransferase	LIPT1	[RefSeq Summary:] The process of transferring lipoic acid to proteins is a two-step process. The first step is the activation of lipoic acid by lipoate-activating enzyme to form lipoyl-AMP. For the second step, the protein encoded by this gene transfers the lipoyl moiety to apoproteins. Alternative splicing in the 5' UTR of this gene results in five transcript variants that encode the same protei…
207466_at	-1.12097	51083	galanin	GAL
205919_at	-1.12173	3046	hemoglobin, epsilon 1	HBE1	[RefSeq Summary:] The epsilon globin gene (HBE) is normally expressed in the embryonic yolk sac: two epsilon chains together with two zeta chains (an alpha-like globin) constitute the embryonic hemoglobin Hb Gower I; two epsilon chains together with two alpha chains form the embryonic Hb Gower II. Both of these embryonic hemoglobins are normally supplanted by fetal, and later, adult hemoglobin. T…
216556_x_at	-1.12175
204331_s_at	-1.12198	6183	mitochondrial ribosomal protein S12	MRPS12	[RefSeq Summary:] Mammalian mitochondrial ribosomal proteins are encoded by nuclear genes and help in protein synthesis within the mitochondrion. Mitochondrial ribosomes (mitoribosomes) consist of a small 28S subunit and a large 39S subunit. They have an estimated 75% protein to rRNA composition compared to prokaryotic ribosomes, where this ratio is reversed. Another difference between mammalian …
219343_at	-1.1221	55664	Hsp90-associating relative of Cdc37	HARC
218565_at	-1.12269	51490	hypothetical protein HSPC109	HSPC109	[Proteome Summary:] Moderately similar to uncharacterized C. elegans B0361.6
214424_s_at	-1.12331	229	aldolase B, fructose-bisphosphate	ALDOB	[RefSeq Summary:] Fructose-1,6-bisphosphate aldolase (EC 4.1.2.13 ) is a tetrameric glycolytic enzyme that catalyzes the reversible conversion of fructose-1,6-bisphosphate to glyceraldehyde 3-phosphate and dihydroxyacetone phosphate. Vertebrates have 3 aldolase isozymes which are distinguished by their electrophoretic and catalytic properties. Differences indicate that aldolases A, B, and C are d…
209383_at	-1.12332	1649	DNA-damage-inducible transcript 3	DDIT3
201040_at	-1.12336	2771	guanine nucleotide binding protein (G protein), alpha inhibiting activity polypeptide 2	GNAI2
202237_at	-1.12497	4837	nicotinamide N-methyltransferase	NNMT
219567_s_at	-1.12597	64789	hypothetical protein FLJ21144	FLJ21144
213873_at	-1.12793	131566	endothelial and smooth muscle cell-derived neuropilin-like protein	ESDN
216305_s_at	-1.13102	6936	chromosome 2 open reading frame 3	C2orf3	[RefSeq Summary:] The first mRNA transcript isolated for this gene was part of an artificial chimera derived from two distinct gene transcripts and a primer used in the cloning process (see Genbank accession M29204). A positively charged amino terminus present only in the chimera was determined to bind GC-rich DNA, thus mistakenly thought to identify a transcription factor gene. However, the prot…
204884_s_at	-1.1318	3364	HUS1 checkpoint homolog (S. pombe)	HUS1	[RefSeq Summary:] The protein encoded by this gene is a component of an evolutionarily conserved, genotoxin-activated checkpoint complex that is involved in the cell cycle arrest in response to DNA damage. This protein forms a heterotrimeric complex with checkpoint proteins RAD9 and RAD1. In response to DNA damage, the trimeric complex interacts with another protein complex consisting of checkpoi…
207463_x_at	-1.13277	5646	protease, serine, 3 (mesotrypsin)	PRSS3	[RefSeq Summary:] This gene encodes a trypsinogen, which is a member of the trypsin family of serine proteases. This enzyme is expressed in the brain and pancreas and is resistant to common trypsin inhibitors. It is active on peptide linkages involving the carboxyl group of lysine or arginine. This gene is localized to the locus of T cell receptor beta variable orphans on chromosome 9. Additional…
220218_at	-1.13443	55064	chromosome 9 open reading frame 68	C9orf68
207810_at	-1.13491	2165	coagulation factor XIII, B polypeptide	F13B	[RefSeq Summary:] This gene encodes coagulation factor XIII B subunit. Coagulation factor XIII is the last zymogen to become activated in the blood coagulation cascade. Plasma factor XIII is a heterotetramer composed of 2 A subunits and 2 B subunits. The A subunits have catalytic function, and the B subunits do not have enzymatic activity and may serve as a plasma carrier molecules. Platelet fact…
218211_s_at	-1.13542	79083	melanophilin	MLPH
217216_x_at	-1.13748
210688_s_at	-1.13826	1374	carnitine palmitoyltransferase 1A (liver)	CPT1A	[RefSeq Summary:] The mitochondrial oxidation of long-chain fatty acids is initiated by the sequential action of carnitine palmitoyltransferase I (which is located in the outer membrane and is detergent-labile) and carnitine palmitoyltransferase II (which is located in the inner membrane and is detergent-stable), together with a carnitine-acylcarnitine translocase. CPT I is the key enzyme in the …
218476_at	-1.13879	10585	protein-O-mannosyltransferase 1	POMT1
204151_x_at	-1.1388	1645	aldo-keto reductase family 1, member C1 (dihydrodiol dehydrogenase 1; 20-alpha (3-alpha)-hydroxysteroid dehydrogenase)	AKR1C1	[RefSeq Summary:] This gene encodes a member of the aldo/keto reductase superfamily, which consists of more than 40 known enzymes and proteins. These enzymes catalyze the conversion of aldehydes and ketones to their corresponding alcohols by utilizing NADH and/or NADPH as cofactors. The enzymes display overlapping but distinct substrate specificity. This enzyme catalyzes the reaction of progester…
216590_at	-1.14016
218143_s_at	-1.14087	10066	secretory carrier membrane protein 2	SCAMP2	[RefSeq Summary:] This gene product belongs to the SCAMP family of proteins which are secretory carrier membrane proteins. They function as carriers to the cell surface in post-golgi recycling pathways. Different family members are highly related products of distinct genes, and are usually expressed together. These findings suggest that the SCAMPs may function at the same site during vesicular tr…
210361_s_at	-1.14111	1998	E74-like factor 2 (ets domain transcription factor)	ELF2
210285_x_at	-1.14212	9589	Wilms tumor 1 associated protein	WTAP	[RefSeq Summary:] The Wilms tumor suppressor gene WT1 appears to play a role in both transcriptional and posttranscriptional regulation of certain cellular genes. This gene encodes a WT1-associating protein, which is a ubiquitously expressed nuclear protein. Like WT1 protein, this protein is localized throughout the nucleoplasm as well as in speckles and partially colocalizes with splicing factor…
209833_at	-1.1448	8738	CASP2 and RIPK1 domain containing adaptor with death domain	CRADD	[RefSeq Summary:] The protein encoded by this gene is a death domain (CARD/DD)-containing protein and has been shown to induce cell apoptosis. Through its CARD domain, this protein interacts with, and thus recruits, caspase 2/ICH1 to the cell death signal transduction complex that includes tumor necrosis factor receptor 1 (TNFR1A), RIPK1/RIP kinase, and numbers of other CARD domain-containing pro…
201483_s_at	-1.1452	6827	suppressor of Ty 4 homolog 1 (S. cerevisiae)	SUPT4H1
221323_at	-1.14646	80329	UL16 binding protein 1	ULBP1
207355_at	-1.14725	6512	solute carrier family 1 (glutamate transporter), member 7	SLC1A7
221355_at	-1.148	1146	cholinergic receptor, nicotinic, gamma polypeptide	CHRNG
206639_x_at	-1.15011	3346	histatin 1	HTN1
209829_at	-1.15141	9750	chromosome 6 open reading frame 32	C6orf32	[RefSeq Summary:] The protein encoded by this gene stimulates the formation of a non-mitotic multinucleate syncytium from proliferative cytotrophoblasts during trophoblast differentiation. An alternatively spliced transcript variant of this gene may exist.
218841_at	-1.15253	140461	ankyrin repeat and SOCS box-containing 8	ASB8
220578_at	-1.15273	80075	hypothetical protein FLJ13544	FLJ13544
206466_at	-1.15728	23205	lipidosin	BG1	[RefSeq Summary:] The protein encoded by this gene possesses long-chain acyl-CoA synthetase activity. It is thought to play a central role in brain very long-chain fatty acids metabolism and myelinogenesis.
212018_s_at	-1.15852	26156	DKFZP564M182 protein	DKFZP564M182
203183_s_at	-1.16122	6602	SWI/SNF related, matrix associated, actin dependent regulator of chromatin, subfamily d, member 1	SMARCD1	[RefSeq Summary:] The protein encoded by this gene is a member of the SWI/SNF family of proteins, whose members display helicase and ATPase activities and which are thought to regulate transcription of certain genes by altering the chromatin structure around those genes. The encoded protein is part of the large ATP-dependent chromatin remodeling complex SNF/SWI and has sequence similarity to the …
214366_s_at	-1.16132	240	arachidonate 5-lipoxygenase	ALOX5
209419_at	-1.16199	8563	chromosome 22 open reading frame 19	C22orf19
212819_at	-1.16272	51665	ankyrin repeat and SOCS box-containing 1	ASB1	[RefSeq Summary:] The protein encoded by this gene is a member of the ankyrin repeat and SOCS box-containing (ASB) family of proteins. They contain ankyrin repeat sequence and SOCS box domain. The SOCS box serves to couple suppressor of cytokine signalling (SOCS) proteins and their binding partners with the elongin B and C complex, possibly targeting them for degradation.
203644_s_at	-1.16276	22879	HSV-1 stimulation-related gene 1	HSRG1
211576_s_at	-1.16308	6573	solute carrier family 19 (folate transporter), member 1	SLC19A1	[RefSeq Summary:] Transport of folate compounds into mammalian cells can occur via receptor-mediated (see MIM 136430) or carrier-mediated mechanisms. A functional coordination between these 2 mechanisms has been proposed to be the method of folate uptake in certain cell types. Methotrexate (MTX) is an antifolate chemotherapeutic agent that is actively transported by the carrier-mediated uptake sy…
220491_at	-1.1631	57817	hepcidin antimicrobial peptide	HAMP
219376_at	-1.16382	79692	zinc finger protein 322A	ZNF322A
209309_at	-1.16461	563	alpha-2-glycoprotein 1, zinc	AZGP1
215672_s_at	-1.16658	23382	KIAA0828 protein	KIAA0828
219044_at	-1.16713	55258	hypothetical protein FLJ10916	FLJ10916
206819_at	-1.16723	29774	POM121-like protein	DKFZP434P211
220564_at	-1.16786	55328	hypothetical protein FLJ11218	FLJ11218
201401_s_at	-1.16803	156	adrenergic, beta, receptor kinase 1	ADRBK1	[RefSeq Summary:] Beta-adrenergic receptor kinase (ADRBK1) phosphorylates the beta-2-adrenergic receptor and appears to mediate agonist-specific desensitization observed at high agonist concentrations. ADRBK1 is an ubiquitous cytosolic enzyme that specifically phosphorylates the activated form of the beta-adrenergic and related G-protein-coupled receptors. The ADRBK1 gene spans approximately 23 k…
215765_at	-1.16909	10489	MUF1 protein	MUF1	[Proteome Summary:] Has leucine rich repeat which may mediate protein-protein interactions
211222_s_at	-1.17096	9001	huntingtin-associated protein 1 (neuroan 1)	HAP1	[RefSeq Summary:] Huntington's disease (HD), a neurodegenerative disorder characterized by loss of striatal neurons, is caused by an expansion of a polyglutamine tract in the HD protein huntingtin. This gene encodes a protein that interacts with huntingtin, with two cytoskeletal proteins (dynactin and pericentriolar autoantigen protein 1), and with a hepatocyte growth factor-regulated tyrosine ki…
218021_at	-1.173	10901	dehydrogenase/reductase (SDR family) member 4	DHRS4
202604_x_at	-1.17519	102	a disintegrin and metalloproteinase domain 10	ADAM10	[RefSeq Summary:] Members of ADAM family are cell surface proteins with a unique structure possessing both potential adhesion and protease domains. ADAM10 possesses many of the properties of a TNF-processing enzyme
201681_s_at	-1.17547	9231	discs, large homolog 5 (Drosophila)	DLG5
211912_at	-1.17633
219473_at	-1.17635	54834	ganglioside induced differentiation associated protein 2	GDAP2	[Proteome Summary:] Protein with a region of low similarity to a region of histones; contains a separate region of low similarity to a region of GTPase-activating proteins
206151_x_at	-1.17755	23436	elastase 3B, pancreatic	ELA3B
213120_at	-1.17772	23074	KIAA0701 protein	KIAA0701
219613_s_at	-1.17997	51548	sirtuin (silent mating type information regulation 2 homolog) 6 (S. cerevisiae)	SIRT6	[RefSeq Summary:] This gene encodes a member of the sirtuin family of proteins, homologs to the yeast Sir2 protein. Members of the sirtuin family are characterized by a sirtuin core domain and grouped into four classes. The functions of human sirtuins have not yet been determined; however, yeast sirtuin proteins are known to regulate epigenetic gene silencing and suppress recombination of rDNA. S…
212579_at	-1.18259	23347	KIAA0650 protein	KIAA0650
209643_s_at	-1.1833	5338	phospholipase D2	PLD2
213943_at	-1.18414	7291	twist homolog 1 (acrocephalosyndactyly 3; Saethre-Chotzen syndrome) (Drosophila)	TWIST1	[RefSeq Summary:] Basic helix-loop-helix (bHLH) transcription factors have been implicated in cell lineage determination and differentiation. The protein encoded by this gene is a bHLH transcription factor and shares similarity with another bHLH transcription factor, Dermo1. The strongest expression of this mRNA is in placental tissue; in adults, mesodermally derived tissues express this mRNA pre…
205168_at	-1.18446	4921	discoidin domain receptor family, member 2	DDR2	[RefSeq Summary:] Receptor tyrosine kinases (RTKs) play a key role in the communication of cells with their microenvironment. These molecules are involved in the regulation of cell growth, differentiation and metabolism. In several cases the biochemical mechanism by which RTKs transduce signals across the membrane has been shown to be ligand induced receptor oligomerization and subsequent intrace…
216437_at	-1.18799
222317_at	-1.18826		Phosphodiesterase 3B, cGMP-inhibited	PDE3B
209916_at	-1.18931	55526	dehydrogenase E1 and transketolase domain containing 1	DHTKD1
222122_s_at	-1.19064	57187	THO complex 2	THOC2	[RefSeq Summary:] THO2 is part of the TREX (transcription/export) complex, which includes TEX1 (MIM 606929), HPR1 (MIM 606930), ALY (MIM 604171), and UAP56 (MIM 606390).[supplied by OMIM]
213861_s_at	-1.19134	25895	hepatocellularcarcinoma-associated antigen HCA557a	DKFZP586D0919
202647_s_at	-1.19374	4893	neuroblastoma RAS viral (v-ras) oncogene homolog	NRAS	[RefSeq Summary:] The N-ras oncogene is a member of the RAS gene family. It is mapped on chromosome 1, and it is activated in HL60, a promyelocytic leukemia line. The order of nearby genes is as follows: cen--CD2--NGFB--NRAS--tel. The mammalian ras gene family consists of the harvey and kirsten ras genes (c-Hras1 and c-Kras2), an inactive pseudogene of each (c-Hras2 and c-Kras1) and the N-ras gen…
203372_s_at	-1.19533	8835	suppressor of cytokine signaling 2	SOCS2	[RefSeq Summary:] This gene encodes a member of the STAT-induced STAT inhibitor (SSI), also known as suppressor of cytokine signaling (SOCS), family. SSI family members are cytokine-inducible negative regulators of cytokine signaling. The expression of this gene can be induced by a subset of cytokines, including erythropoietin, GM-CSF, IL10 and interferon (IFN)-gamma. The protein encoded by this …
213579_s_at	-1.19943	2033	E1A binding protein p300	EP300	[RefSeq Summary:] EP300 encodes the adenovirus E1A-associated cellular p300 transcriptional co-activator protein. p300 is related by sequence to CPB (CREB-binding protein [CREB: cyclic-AMP responsive element binding protein]), and like CPB can stimulate transcription through activation of CREB. This EP300 activity is specifically inhibited by the adenovirus oncoprotein E1A. EP300 has also been id…
221788_at	-1.19994	5238	phosphoglucomutase 3	PGM3
201468_s_at	-1.20038	1728	NAD(P)H dehydrogenase, quinone 1	NQO1
219284_at	-1.20151	79663	HSPB (heat shock 27kDa) associated protein 1	HSPBAP1
220418_at	-1.20196	53347	ubiquitin associated and SH3 domain containing, A	UBASH3A
205422_s_at	-1.20349	9358	integrin, beta-like 1 (with EGF-like repeat domains)	ITGBL1
204979_s_at	-1.20384	6450	SH3 domain binding glutamic acid-rich protein	SH3BGR
207013_s_at	-1.20388	4325	matrix metalloproteinase 16 (membrane-inserted)	MMP16	[RefSeq Summary:] Proteins of the matrix metalloproteinase (MMP) family are involved in the breakdown of extracellular matrix in normal physiological processes, such as embryonic development, reproduction, and tissue remodeling, as well as in disease processes, such as arthritis and metastasis. Most MMP's are secreted as inactive proproteins which are activated when cleaved by extracellular prote…
216150_at	-1.20588
201911_s_at	-1.2079	10160	FERM, RhoGEF (ARHGEF) and pleckstrin domain protein 1 (chondrocyte-derived)	FARP1	[RefSeq Summary:] FARP1 was originally isolated through subtractive hybridization due to its increased expression in differentiated chondrocytes versus dedifferentiated chondrocytes. The resulting protein contains a predicted ezrin-like domain, a Dbl homology domain, and a pleckstrin homology domain. It is believed to be a member of the band 4.1 superfamily whose members link the cytoskeleton to …
206177_s_at	-1.21008	383	arginase, liver	ARG1	[RefSeq Summary:] Arginase catalyzes the hydrolysis of arginine to ornithine and urea. At least two isoforms of mammalian arginase exist (types I and II) which differ in their tissue distribution, subcellular localization, immunologic crossreactivity and physiologic function. The type I isoform encoded by this gene, is a cytosolic enzyme and expressed predominantly in the liver as a component of …
203912_s_at	-1.21201	1774	deoxyribonuclease I-like 1	DNASE1L1
208757_at	-1.2135	54732	gp25L2 protein	HSGP25L2G
215328_at	-1.21473	22979	KIAA0953 protein	KIAA0953
215189_at	-1.2162	3892	keratin, hair, basic, 6 (monilethrix)	KRTHB6	[RefSeq Summary:] The protein encoded by this gene is a member of the keratin gene family. As a type II hair keratin, it is a basic protein which heterodimerizes with type I keratins to form hair and nails. The type II hair keratins are clustered in a region of chromosome 12q13 and are grouped into two distinct subfamilies based on structure similarity. One subfamily, consisting of KRTHB1, KRTHB3…
219333_s_at	-1.21885	11132	calpain 10	CAPN10	[RefSeq Summary:] Calpains are ubiquitous, well-conserved family of calcium-dependent, cysteine proteases. The calpain proteins are heterodimers consisting of an invariant small subunit and variable large subunits. The large catalytic subunit has four domains: domain I, the N-terminal regulatory domain that is processed upon calpain activation; domain II, the protease domain; domian III, a linker…
222213_x_at	-1.22466
218424_s_at	-1.22536	55240	dudulin 2	TSAP6	[Proteome Summary:] Contains a region of high similarity to STEAP; may be a six transmembrane epithelial antigen of the prostate
203468_at	-1.22919	8558	cyclin-dependent kinase (CDC2-like) 10	CDK10	[RefSeq Summary:] The protein encoded by this gene belongs to the CDK subfamily of the Ser/Thr protein kinase family. The CDK subfamily members are highly similar to the gene products of S. cerevisiae cdc28, and S. pombe cdc2, and are known to be essential for cell cycle progression. This kinase has been shown to play a role in cellular proliferation. Its function is limited to cell cycle G2-M ph…
203918_at	-1.23417	5097	protocadherin 1 (cadherin-like 1)	PCDH1	[RefSeq Summary:] This gene belongs to the protocadherin subfamily within the cadherin superfamily. The encoded protein is a membrane protein found at cell-cell boundaries. It is involved in neural cell adhesion, suggesting a possible role in neuronal development. The protein includes an extracelllular region, containing 7 cadherin-like domains, a transmembrane region and a C-terminal cytoplasmic…
215783_s_at	-1.23976	249	alkaline phosphatase, liver/bone/kidney	ALPL	[RefSeq Summary:] There are at least four distinct but related alkaline phosphatases: intestinal, placental, placental-like, and liver/bone/kidney (tissue non-specific). The first three are located together on chromosome 2 while the tissue non-specific form is located on chromosome 1. The product of this gene is a membrane bound glycosylated enzyme that is not expressed in any particular tissue a…
218705_s_at	-1.24086	28966	sorting nexing 24	SNX24
202470_s_at	-1.24348	11052	cleavage and polyadenylation specific factor 6, 68kDa	CPSF6	[RefSeq Summary:] The protein encoded by this gene is one subunit of a cleavage factor required for 3' RNA cleavage and polyadenylation processing. The interaction of the protein with the RNA is one of the earliest steps in the assembly of the 3' end processing complex and facilitates the recruitement of other processing factors. The cleavage factor complex is composed of four polypeptides. This …
208360_s_at	-1.2453	51359	endogenous retrovirus H D1 leader region/integrase-derived ORF1, ORF2, and putative envelope protein	HSU88895	[RefSeq Summary:] DISCONTINUED: LocusID 51359 was defined by the sequence U88895.1 which does not appear to represent an expressed locus. [Proteome Summary:] Encoded by human endogenous retrovirus H (HERV-H)
219731_at	-1.24695
211252_x_at	-1.24995	171558	pre T-cell antigen receptor alpha	PTCRA	[RefSeq Summary:] In immature T cells the T-cell receptor beta-chain gene (TCRB; MIM 186930) is rearranged and expressed before the TCRA (MIM 186880) chain. At this early stage, TCRB can associate with the pre-T-cell receptor alpha chain (PTCRA). The PTCRA, together with TCRB and the CD3 complex (see MIM 186740), minimally make up the pre-T cell receptor (pre-TCR), which regulates early T cell de…
218934_s_at	-1.25486	27129	heat shock 27kDa protein family, member 7 (cardiovascular)	HSPB7
221149_at	-1.25618	27202	G protein-coupled receptor 77	GPR77
203827_at	-1.25797	55062	hypothetical protein FLJ10055	FLJ10055	[Proteome Summary:] Contains two WD domains (WD-40 repeats)
207820_at	-1.26132	124	alcohol dehydrogenase 1A (class I), alpha polypeptide	ADH1A	[RefSeq Summary:] This gene encodes class I alcohol dehydrogenase, alpha subunit, which is a member of the alcohol dehydrogenase family. Members of this enzyme family metabolize a wide variety of substrates, including ethanol, retinol, other aliphatic alcohols, hydroxysteroids, and lipid peroxidation products. Class I alcohol dehydrogenase, consisting of several homo- and heterodimers of alpha, b…
202948_at	-1.26765	3554	interleukin 1 receptor, type I	IL1R1	[RefSeq Summary:] The protein encoded by this gene is a cytokine receptor that belongs to the interleukin 1 receptor family. This protein is a receptor for interleukin alpha (IL1A), interleukin beta (IL1B), and interleukin 1 receptor, type I(IL1R1/IL1RA). It is an important mediator involved in many cytokine induced immune and inflammatory responses. This gene along with interleukin 1 receptor, t…
213134_x_at	-1.26794	10950	BTG family, member 3	BTG3	[RefSeq Summary:] The protein encoded by this gene is a member of the BTG/Tob family. This family has structurally related proteins that appear to have antiproliferative properties. This encoded protein might play a role in neurogenesis in the central nervous system.
213076_at	-1.27347	80271	inositol 1,4,5-trisphosphate 3-kinase C	ITPKC	[RefSeq Summary:] Inositol 1,4,5-trisphosphate 3-kinase (ITPK) catalyzes the phosphorylation of Ins(1,4,5)P3 to Ins(1,3,4,5)P4, both of which are modulators of calcium homeostasis. ITPK isoforms include ITPKA (MIM 147521), ITPKB (MIM 147522), and ITPKC, all of which contain a conserved catalytic unit in their C termini, but have unique N-terminal sequences and tissue distributions.[supplied by OM…
216592_at	-1.27667	9947	melanoma antigen, family C, 1	MAGEC1	[RefSeq Summary:] This gene is a member of the melanoma antigen gene (MAGE) family. The proteins of this family are tumor-specific antigens that can be recognized by autologous cytolytic T lymphocytes. This protein contains a large number of unique short repetitive sequences in front of the MAGE-homologous sequence, thus is about 800 residues longer than the other MAGE proteins. This gene is expr…
203534_at	-1.29533	27257	LSM1 homolog, U6 small nuclear RNA associated (S. cerevisiae)	LSM1
200827_at	-1.29967	5351	procollagen-lysine, 2-oxoglutarate 5-dioxygenase (lysine hydroxylase, Ehlers-Danlos syndrome type VI)	PLOD	[RefSeq Summary:] Lysyl hydroxylase is a membrane-bound homodimeric protein localized to the cisternae of the endoplasmic reticulum. The enzyme (cofactors iron and ascorbate) catalyzes the hydroxylation of lysyl residues in collagen-like peptides. The resultant hydroxylysyl groups are attachment sites for carbohydrates in collagen and thus are critical for the stability of intermolecular crosslin…
215384_s_at	-1.30075	4130	microtubule-associated protein 1A	MAP1A	[RefSeq Summary:] This gene encodes a protein that belongs to the microtubule-associated protein family. The proteins of this family are thought to be involved in microtubule assembly, which is an essential step in neurogenesis. The product of this gene is a precursor polypeptide that presumably undergoes proteolytic processing to generate the final MAP1A heavy chain and LC2 light chain. Expressi…
219324_at	-1.3062	79159	hypothetical protein MGC3731	MGC3731
212625_at	-1.3077	8677	syntaxin 10	STX10
214332_s_at	-1.30897	10677	advillin	AVIL	[RefSeq Summary:] The protein encoded by this gene is a member of the gelsolin/villin family of actin regulatory proteins. This protein has structural similarity to villin. It binds actin and may play a role in the development of neuronal cells that form ganglia.
201461_s_at	-1.30915	9261	mitogen-activated protein kinase-activated protein kinase 2	MAPKAPK2	[RefSeq Summary:] This gene encodes a member of the Ser/Thr protein kinase family. This kinase is regulated through direct phosphorylation by p38 MAP kinase. In conjunction with p38 MAP kinase, this kinase is known to be involved in many cellular processes including stress and inflammatory responses, nuclear export, gene expression regulation and cell proliferation. Heat shock protein HSP27 was s…
211362_s_at	-1.31683	5275	serine (or cysteine) proteinase inhibitor, clade B (ovalbumin), member 13	SERPINB13
216799_at	-1.31715
205752_s_at	-1.33094	2949	glutathione S-transferase M5	GSTM5	[RefSeq Summary:] Cytosolic and membrane-bound forms of glutathione S-transferase are encoded by two distinct supergene families. At present, eight distinct classes of the soluble cytoplasmic mammalian glutathione S-transferases have been identified: alpha, kappa, mu, omega, pi, sigma, theta and zeta. This gene encodes a glutathione S-transferase that belongs to the mu class. The mu class of enzy…
210483_at	-1.33411	254896	hypothetical protein MGC31957	MGC31957
205197_s_at	-1.33854	538	ATPase, Cu++ transporting, alpha polypeptide (Menkes syndrome)	ATP7A
217984_at	-1.3436	8635	ribonuclease T2	RNASET2	[RefSeq Summary:] This ribonuclease 6 gene is a novel member of the Rh/T2/S-glycoprotein class of extracellular ribonucleases. It is a single copy gene that maps to 6q27, a region associated with human malignancies and chromosomal rearrangement.
